# Supplementary material for: An RNA-seq based comparative approach reveals the transcriptome-wide interplay between 3′-to-5′ exoRNases and RNase Y
Source: Nat Commun. 2020 Mar 27;11:1587. doi: 10.1038/s41467-020-15387-6 (PMC7101322; doi:10.1038/s41467-020-15387-6)
Supplement: Supplementary file 5 — Supplementary Data 1 [file 41467_2020_15387_MOESM5_ESM.xlsx]

## Sheet: rny_ends
Position	Strand	End	Classification	Log 2 FC	FDR	Proportion of ends in WT	Ratio of proportion of ends	Gene ID	Description	Location	nt in 3′	Distance to the closest terminator (nt)	Terminator ID
336198	+	5	U	-3.91222	0.0080557	0.820408	5.74286	SPy_0397 <-> tmk	"hypothetical protein" <-> "thymidylate kinase"	UTR	G	767	TERM_404
480622	+	5	U	-4.55037	0.00117632	0.715871	5.07075	SPy_0596 <-> Spy_sRNA480642	"hypothetical protein"	UTR	G	270	TERM_609
1763385	−	3	S	-3.85689	4.99886e-05	0.704142	4.36929	SPy_2111	hypothetical protein	ORF	T	312	TERM_2167
1152937	−	5	S	-2.31919	0.0110693	0.69023	12.2136	Spy_sRNA1153040		UTR	G	1992	TERM_1436
1382711	−	5	U	-4.26072	0.00242634	0.68231	4.50325	pbpX	penicillin binding protein 2X	ORF	C	1612	TERM_1686
1763486	−	5	U	-4.66954	0.000454677	0.673743	6.46001	SPy_2111	hypothetical protein	ORF	G	211	TERM_2167
477545	−	3	S	-3.75803	3.36195e-05	0.635368	4.93893	SPy_0593 (antisense)	hypothetical protein	UTR	T	394	TERM_605
625092	+	5	U	-3.70949	0.00474057	0.628676	4.31092	pheS <-> pheT	"phenylalanyl-tRNA synthetase subunit alpha" <-> "phenylalanyl-tRNA synthetase subunit beta"	UTR	G	1177	TERM_788
112341	−	5	U	-4.92382	0.000414433	0.581967	15.0584	SPy_0121 <-> Spy_sRNA112285	"deoxyguanosine kinase/deoxyadenosine kinase(I) subunit"	UTR	G	1566	TERM_123
861256	+	3	U	-3.07297	0.00852775	0.558583	4.82145	Spy_sRNA860730 <-> lepA	CRISPR RNA (crRNA) <-> "GTP-binding protein LepA"	UTR	T	2023	TERM_1072
193042	+	5	S	-3.58063	0.00154055	0.55794	5.85837	pgi <-> rivR	"glucose-6-phosphate isomerase" <-> "regulatory protein"	UTR	G	874	TERM_209
1152709	−	3	U	-3.66113	0.000404516	0.555556	8.18519	Spy_sRNA1153040 <-> alaS	"alanyl-tRNA synthetase"	UTR	G	2220	TERM_1436
292690	+	3	S	-2.0623	0.00809917	0.554585	5.9751	covS	sensory transduction histidine kinase	ORF	C	1863	TERM_347
417307	+	3	S	-3.32823	0.00768874	0.543536	5.16359	Spy_sRNA416968 <-> thrS	"threonyl-tRNA synthetase"	UTR	A	135	TERM_516
275237	+	5	U	-3.63758	0.00201823	0.53605	14.25	SPy_0309	hypothetical protein	ORF	G	4676	TERM_322
302413	+	5	U	-3.80647	0.00275994	0.525919	4.45218	murC	UDP-N-acetylmuramate--L-alanine ligase	ORF	T	4156	TERM_352
473749	+	5	U	-4.6484	0.00352477	0.51938	15.5814	SPy_0587	hypothetical protein	ORF	G	2263	TERM_597
377298	+	3	S	-3.09782	0.0038518	0.510791	3.26906	ftsK	hypothetical protein	ORF	C	3189	TERM_463
287540	−	3	S	-2.86181	0.00863008	0.496454	4.62323	ntpJ	V-type Na -ATPase subunit J	ORF	A	288	TERM_342
1401255	−	5	U	-3.75945	0.00320088	0.475694	4.70409	glyS	glycyl-tRNA synthetase subunit beta	ORF	G	2211	TERM_1707
744449	+	5	U	-3.32345	0.00433312	0.470588	6.16471	SPy_0899 <-> Spy_sRNA744487	"hypothetical protein"	UTR	G	2583	TERM_940
1633958	−	3	U	-4.16232	0.000510805	0.463504	14.6004	proS	prolyl-tRNA synthetase	ORF	T	1038	TERM_1978
1152119	−	3	S	-3.11955	0.00113354	0.4614	5.55455	alaS	alanyl-tRNA synthetase	ORF	A	2810	TERM_1436
656504	+	3	U	-4.14913	0.0189837	0.458647	8.5614	SPy_0797	hypothetical protein	ORF	T	1686	TERM_825
1516070	−	3	U	-5.6467	0.000733109	0.45625	44.2562	uvrA	excinuclease ABC subunit A	ORF	A	2068	TERM_1833
323093	+	5	U	-4.27768	0.00158438	0.455738	14.9634	hlyX	hemolysin	ORF	G	720	TERM_384
1405169	−	3	U	-4.79141	0.000191911	0.452736	14.4876	SPy_1691	hypothetical protein	ORF	G	420	TERM_1712
1014753	−	5	U	-3.0955	0.0244843	0.450617	12.0379	cdd <-> bmpA	"cytidine deaminase" <-> "lipoprotein"	UTR	G	1025	TERM_1248
737938	+	5	U	-4.11874	0.00477073	0.448276	8.96552	Spy_sRNA737945		UTR	G	3128	TERM_932
524653	+	3	U	-2.47762	0.0288673	0.445498	3.32638	aspC	aspartate aminotransferase	ORF	T	1258	TERM_675
1711879	−	5	U	-3.92184	0.0047934	0.431472	10.0102	SPy_2054	transcriptional regulator	ORF	G	1290	TERM_2092
1276533	−	5	U	-2.93683	0.0381528	0.425837	4.73744	SPy_1551	hypothetical protein	ORF	G	4173	TERM_1582
409647	−	5	U	-3.51026	0.00133109	0.416016	6.03894	SPy_0508	hypothetical protein	ORF	G	1418	TERM_509
111312	+	3	S	-5.00385	0.00409174	0.411765	31.1569	ytpR		ORF	T	591	TERM_120
1401103	−	3	U	-3.77571	0.00254882	0.411255	3.97547	glyS <-> SPy_1687	"glycyl-tRNA synthetase subunit beta" <-> "hypothetical protein"	UTR	T	2363	TERM_1707
350705	+	3	U	-3.78331	0.00260679	0.408297	3.36845	Spy_sRNA350644		UTR	A	924	TERM_430
480754	−	5	U	-4.5456	0.000730228	0.40552	16.5105	gpmB1	phosphoglycerate mutase	ORF	G	1438	TERM_610
381252	+	3	U	-4.15982	0.0457484	0.40367	11.7064	frr <-> SPy_0464	"ribosome recycling factor" <-> "hypothetical protein"	UTR	A	1664	TERM_470
1300735	−	5	U	-3.7015	0.00414061	0.389078	13.3746	SPy_1580	acetate kinase	ORF	G	4193	TERM_1609
323184	+	3	U	-4.18247	0.00375107	0.384868	12.7007	hlyX	hemolysin	ORF	G	811	TERM_384
1023862	−	3	U	-3.11704	0.0125669	0.381323	5.51185	pstB	phosphate transporter ATP-binding protein	ORF	T	3016	TERM_1263
1762451	−	3	S	-2.70016	0.00059059	0.379888	6.24744	nrdD	anaerobic ribonucleoside triphosphate reductase	ORF	A	130	TERM_2166
318951	+	5	U	-3.41462	0.0029544	0.377604	8.21289	trmL	23S rRNA methyltransferase	ORF	G	6467	TERM_370
117634	+	3	S	-2.32102	0.00863928	0.37469	3.22861	cpa		ORF	C	2598	TERM_126
1811851	−	3	U	-2.92263	0.000987421	0.364076	11.4456	Spy_sRNA1811977 <-> rpsD	"30S ribosomal protein S4"	UTR	C	2008	TERM_2249
583794	+	3	U	-4.02734	0.00316825	0.363388	8.92896	gyrB <-> ezrA	"DNA gyrase subunit B" <-> "septation ring formation regulator EzrA"	UTR	T	12	TERM_748
287642	−	5	U	-4.73023	0.000740431	0.358824	10.4059	ntpJ	V-type Na -ATPase subunit J	ORF	T	186	TERM_342
1276420	−	3	S	-3.44759	0.00118597	0.358095	3.4218	SPy_1551	hypothetical protein	ORF	T	4286	TERM_1582
1761437	−	5	S	-3.77531	0.00120921	0.357724	14.1556	nrdD	anaerobic ribonucleoside triphosphate reductase	ORF	G	1144	TERM_2166
473838	+	3	U	-2.6302	0.0439452	0.357143	6.07143	SPy_0587	hypothetical protein	ORF	C	2352	TERM_597
302525	+	3	S	-2.49178	0.011467	0.356303	3.27353	murC	UDP-N-acetylmuramate--L-alanine ligase	ORF	C	4268	TERM_352
584148	+	3	U	-4.83626	0.00265048	0.351607	27.7769	ezrA	septation ring formation regulator EzrA	ORF	G	366	TERM_748
278847	+	3	S	-3.3416	0.00276394	0.348416	5.61486	SPy_0316	hypothetical protein	ORF	T	895	TERM_331
1154281	−	3	S	-3.55003	0.0038051	0.347107	3.70248	SPy_1391	O-methyltransferase	ORF	C	648	TERM_1436
1536397	−	3	U	-4.55147	0.000899501	0.343042	18.5243	SPy_1851	C3-degrading proteinase	ORF	C	2054	TERM_1864
662728	+	5	U	-5.10338	0.00117632	0.340416	18.6765	rplT <-> ltaS	"50S ribosomal protein L20" <-> "hypothetical protein"	UTR	G	1223	TERM_834
1403423	−	5	U	-3.99695	0.000810574	0.340376	8.97741	glyQ <-> glyS	"glycyl-tRNA synthetase subunit alpha" <-> "glycyl-tRNA synthetase subunit beta"	UTR	G	43	TERM_1707
836743	+	3	U	-2.73752	0.0209992	0.336347	4.34932	acoB <-> acoC	"acetoin dehydrogenase (TPP-dependent) subunit beta" <-> "branched-chain alpha-keto acid dehydrogenase E2 subunit"	UTR	T	2111	TERM_1041
1430377	−	5	S	-2.81081	0.00891298	0.333871	4.29677	trmB <-> SPy_t51	"tRNA (guanine-N(7)-)-methyltransferase" <-> "tRNA-Ser (GGA)"	UTR	G	3490	TERM_1749
838265	+	5	U	-3.44857	0.00665644	0.330357	10.5095	acoC <-> acoL	"branched-chain alpha-keto acid dehydrogenase E2 subunit" <-> "dihydrolipoamide dehydrogenase%2C component E3"	UTR	G	3633	TERM_1041
1634045	−	5	U	-4.05754	0.00491335	0.329218	9.38272	proS	prolyl-tRNA synthetase	ORF	A	951	TERM_1978
1152840	−	5	U	-3.69472	0.00472336	0.328976	12.205	Spy_sRNA1153040		UTR	G	2089	TERM_1436
1353157	−	5	S	-5.28637	0.000300483	0.326233	28.1062	rpoZ	DNA-directed RNA polymerase subunit omega	ORF	G	580	TERM_1653
1366859	+	3	S	-2.91964	0.00568763	0.325103	5.01587	recU	Holliday junction-specific endonuclease	ORF	C	2268	TERM_1666
1571171	−	5	U	-3.6304	0.00143485	0.324219	11.912	rpoE <-> Spy_sRNA1571135	"DNA-directed RNA polymerase subunit delta"	UTR	G	765	TERM_1909
499822	+	5	U	-4.95775	0.00117632	0.321622	9.64865	SPy_0622	hypothetical protein	ORF	A	1890	TERM_641
1796021	−	5	U	-3.28355	0.0403605	0.321337	5.64125	aspS	aspartyl-tRNA synthetase	ORF	A	1377	TERM_2220
91733	+	3	S	-3.14556	0.00609803	0.320939	5.31556	pbp1b	penicillin-binding protein 1b	ORF	T	611	TERM_104
1109507	−	5	U	-3.88954	0.000810574	0.318322	4.37081	SPy_1340	hypothetical protein	ORF	G	716	TERM_1373
285126	+	3	U	-3.59894	0.00369495	0.316327	7.98116	sstT	serine/threonine transporter SstT	ORF	A	1729	TERM_339
1152853	−	3	U	-2.3907	0.0190358	0.312384	4.51842	Spy_sRNA1153040		UTR	T	2076	TERM_1436
1625568	−	5	U	-2.38864	0.0074938	0.304626	6.92118	rpsO	30S ribosomal protein S15	ORF	A	1521	TERM_1968
71242	+	3	S	-4.4744	0.00260679	0.303411	18.3058	rpsH <-> rplF	"30S ribosomal protein S8" <-> "50S ribosomal protein L6"	UTR	C	604	TERM_75
1766433	−	5	U	-4.69188	0.000803001	0.3	30.96	recA	recombinase A	ORF	G	2521	TERM_2179
1558584	−	5	U	-3.16721	0.00688493	0.298122	7.9117	glnA	glutamine synthetase	ORF	G	1430	TERM_1898
1400285	−	5	U	-3.17947	0.000730228	0.296412	10.9999	Spy_sRNA1400292		UTR	G	534	TERM_1703
120819	+	3	U	-2.87422	0.0211784	0.295181	8.424	SPy_0129	hypothetical protein	ORF	T	5783	TERM_126
1225472	−	5	S	-4.36229	0.000372483	0.293433	25.5192	SPy_1494 <-> SPy_1493	"hypothetical protein" <-> "hypothetical protein"	UTR	G	1102	TERM_1528
1559098	−	3	U	-5.11153	0.000200404	0.291417	17.8493	glnA	glutamine synthetase	ORF	T	916	TERM_1898
849120	+	3	S	-3.63723	0.00470206	0.289628	10.108	glmM	phosphoglucosamine mutase	ORF	A	83	TERM_1058
1556174	+	3	S	-3.86521	0.00292	0.286282	7.9841	rnjA	Zn-dependent hydrolase	ORF	T	2771	TERM_1887
1432259	−	3	U	-4.00847	0.000624844	0.286022	7.15054	ecsB	ABC transporter permease	ORF	T	1608	TERM_1749
706040	+	3	S	-3.72049	0.00425789	0.283333	8.85417	fruB	fructose-1-phosphate kinase	ORF	A	1576	TERM_890
381164	+	5	U	-3.53836	0.00154055	0.281703	9.00324	frr <-> SPy_0464	"ribosome recycling factor" <-> "hypothetical protein"	UTR	G	1576	TERM_470
1057924	−	5	U	-4.59362	0.0023665	0.276289	17.1299	pfkA <-> pyk	"6-phosphofructokinase" <-> "pyruvate kinase"	UTR	G	4531	TERM_1296
72783	+	5	U	-2.81578	0.00511808	0.273734	4.99425	rpsE	30S ribosomal protein S5	ORF	A	2145	TERM_75
115872	−	3	U	-3.86551	0.00120268	0.272917	15.488	rofA	regulatory protein	ORF	G	1712	TERM_127
472165	+	5	U	-3.66858	0.00205669	0.272475	8.70556	ptsK	HPr kinase/phosphorylase	ORF	G	679	TERM_597
1247251	−	5	U	-3.61612	0.00339062	0.269697	5.22056	sepF	hypothetical protein	ORF	G	3830	TERM_1551
502476	+	3	S	-3.08369	0.00546513	0.268212	5.77444	pacL	calcium-transporting ATPase	ORF	C	1006	TERM_648
1851196	+	3	U	-3.1728	0.00901808	0.267956	7.29435	htrA	serine protease	ORF	G	924	TERM_2298
1023988	−	5	U	-3.33672	0.022008	0.267281	7.3235	pstB	phosphate transporter ATP-binding protein	ORF	G	2890	TERM_1263
409537	−	3	S	-2.70367	0.00131067	0.262304	3.15174	SPy_0508	hypothetical protein	ORF	T	1528	TERM_509
415383	+	3	U	-3.20514	0.0286947	0.258929	8.23393	dgs	sugar transferase	ORF	T	842	TERM_514
1764034	−	5	U	-3.92966	0.03322	0.258278	9.42715	SPy_2111	hypothetical protein	ORF	G	529	TERM_2168
1611283	−	5	U	-3.45015	0.00426525	0.257712	5.02538	SPy_1936	hypothetical protein	ORF	G	749	TERM_1952
1345770	−	5	U	-2.31849	0.0175904	0.257143	6.73714	stkP	protein kinase	ORF	G	7335	TERM_1651
305395	+	5	U	-2.75988	0.0136592	0.253012	4.26958	SPy_0348	aminodeoxychorismate lyase	ORF	G	1686	TERM_353
713911	+	5	U	-4.09892	0.00154055	0.252765	12.891	SPy_0865 <-> Spy_sRNA713953	"hypothetical protein"	UTR	G	1428	TERM_897
275363	+	3	U	-3.71637	0.0167668	0.246964	10.9899	SPy_0309	hypothetical protein	ORF	A	4802	TERM_322
518762	+	5	U	-2.96547	0.0040871	0.244957	5.77398	ftsX	cell-division protein	ORF	G	4829	TERM_660
1558401	−	3	S	-3.40882	0.000324013	0.24446	7.02823	glnA	glutamine synthetase	ORF	G	1613	TERM_1898
947461	+	5	U	-3.00501	0.00805848	0.240449	3.4264	gyrA	DNA gyrase subunit A	ORF	G	1588	TERM_1165
1454165	−	3	U	-2.69559	0.00334994	0.240034	6.68305	fabH	3-oxoacyl-ACP synthase	ORF	T	11	TERM_1772
1530955	+	5	U	-2.51641	0.0113436	0.237934	4.5257	SPy_1845	hypothetical protein	ORF	G	2629	TERM_1850
71140	+	5	U	-4.25538	0.00162751	0.23252	14.2502	rpsH	30S ribosomal protein S8	ORF	G	502	TERM_75
666036	+	3	S	-3.11128	0.00751673	0.232095	4.67672	rlmI	hypothetical protein	ORF	T	2851	TERM_839
744602	+	3	U	-3.4176	0.0156331	0.231579	5.55789	Spy_sRNA744487 <-> pyrF	"orotidine 5'-phosphate decarboxylase"	UTR	T	15	TERM_941
665855	+	5	U	-3.58712	0.00255899	0.229358	3.93185	rlmI	hypothetical protein	ORF	G	2670	TERM_839
614992	+	5	U	-4.11515	0.00317484	0.228043	9.03402	atpB	ATP synthase F0F1 subunit A	ORF	G	564	TERM_781
1085336	−	5	U	-3.47251	0.00869713	0.227525	10.4535	SPy_1308 <-> Spy_sRNA1085297	"esterase"	UTR	G	2354	TERM_1335
1850570	+	5	U	-5.29632	0.00117632	0.225953	14.8376	htrA	serine protease	ORF	G	298	TERM_2298
107969	−	5	U	-4.33752	0.00180923	0.224335	22.0745	proC <-> SPy_0110	"pyrroline-5-carboxylate reductase" <-> "hypothetical protein"	UTR	G	2011	TERM_119
1517566	+	5	U	-4.26304	0.00187064	0.223005	15.7218	corA	divalent cation transport protein	ORF	G	3363	TERM_1832
320197	+	5	U	-4.40411	0.022664	0.222826	55.7065	SPy_0374	hypothetical protein	ORF	G	819	TERM_378
1840324	−	3	U	-4.51401	8.99579e-05	0.220984	8.49562	guaB	inosine 5'-monophosphate dehydrogenase	ORF	A	1689	TERM_2283
1568240	−	5	U	-3.69095	0.0036685	0.22087	9.74587	SPy_1892 <-> SPy_t52	"hypothetical protein" <-> "tRNA-Leu (AAG)"	UTR	G	886	TERM_1907
115048	−	5	U	-3.65026	0.000462967	0.220163	22.3015	rofA	regulatory protein	ORF	G	2536	TERM_127
1424789	−	5	U	-3.62445	0.00414061	0.216867	12.7711	infB	translation initiation factor IF-2	ORF	G	5352	TERM_1746
88538	+	3	U	-4.46448	0.00396	0.216458	9.30769	adcB	ABC transporter permease	ORF	T	3062	TERM_96
290364	+	5	U	-4.35892	0.00300344	0.213656	16.6118	htpX	heat shock protein HtpX	ORF	G	1358	TERM_344
88476	+	5	S	-6.11353	0.00154055	0.205285	26.8923	adcB	ABC transporter permease	ORF	G	3000	TERM_96
1403406	−	5	S	-4.39454	0.000462967	0.204475	7.01227	glyQ <-> glyS	"glycyl-tRNA synthetase subunit alpha" <-> "glycyl-tRNA synthetase subunit beta"	UTR	G	60	TERM_1707
120684	+	5	S	-3.2637	0.00303308	0.202723	7.44284	SPy_0129	hypothetical protein	ORF	G	5648	TERM_126
1717865	+	5	S	-2.43899	0.0119104	0.200441	4.65398	SPy_2063	hypothetical protein	ORF	G	1986	TERM_2095
1454339	−	5	S	-3.27053	0.00266228	0.199552	9.196	fabH	3-oxoacyl-ACP synthase	ORF	G	910	TERM_1774
734526	+	5	U	-4.59103	0.00778311	0.197279	15.6837	SPy_0887	hypothetical protein	ORF	G	671	TERM_930
1450213	−	5	U	-2.24334	0.0444189	0.195531	4.72674	fabF	3-oxoacyl-ACP synthase	ORF	A	3180	TERM_1768
320563	+	5	U	-4.00096	0.00158438	0.195244	18.7	SPy_0374	hypothetical protein	ORF	G	316	TERM_379
71149	+	5	U	-5.89876	0.00154055	0.189451	45.3735	rpsH <-> rplF	"30S ribosomal protein S8" <-> "50S ribosomal protein L6"	UTR	G	511	TERM_75
1763860	−	3	U	-3.78984	0.00268056	0.188053	7.86062	SPy_2111	hypothetical protein	ORF	T	703	TERM_2168
1453867	−	5	U	-3.42625	0.00762705	0.1875	10.7578	fabH	3-oxoacyl-ACP synthase	ORF	G	309	TERM_1772
1838142	−	5	U	-3.52034	0.00251456	0.184641	13.1787	glcU	hypothetical protein	ORF	G	978	TERM_2281
411744	−	3	U	-4.52631	0.00046146	0.183851	14.4875	SPy_0512	NAD(P)H-dependent quinone reductase	ORF	T	1583	TERM_511
111220	+	5	U	-5.20441	0.00162196	0.180818	21.6077	ytpR		ORF	G	499	TERM_120
146883	+	3	U	-2.91856	0.0156739	0.180723	4.81928	purA	adenylosuccinate synthetase	ORF	T	3666	TERM_148
1329354	+	5	U	-2.68969	0.0226877	0.180538	5.5193	SPy_1608	hypothetical protein	ORF	G	1862	TERM_1624
1680611	−	5	U	-6.79891	0.000300483	0.179572	48.9036	Spy_sRNA1680670		UTR	G	149	TERM_2043
947611	+	3	U	-3.61987	0.0137656	0.172646	7.48132	gyrA	DNA gyrase subunit A	ORF	C	1738	TERM_1165
1183494	−	5	U	-3.82984	0.00274189	0.172285	15.1395	niaX	hypothetical protein	ORF	G	407	TERM_1465
931822	+	3	U	-3.02147	0.0209555	0.168367	6.90306	pbuX	purine permease	ORF	T	2435	TERM_1146
428218	+	5	U	-4.05455	0.00382502	0.166667	8.13333	vicK	two-component sensor histidine kinase	ORF	G	2504	TERM_535
472174	+	5	U	-4.42556	0.00154055	0.164316	10.5461	ptsK	HPr kinase/phosphorylase	ORF	G	688	TERM_597
640060	−	3	S	-4.24709	0.000104425	0.164223	20.065	mscL	large conductance mechanosensitive channel	ORF	G	3075	TERM_815
1329559	+	3	U	-5.08132	0.0141854	0.164038	49.3754	Spy_sRNA1329429 <-> SPy_1610	"hypothetical protein"	UTR	T	2067	TERM_1624
32908	+	5	U	-4.10724	0.00207313	0.16362	24.5839	prsA	ribose-phosphate pyrophosphokinase	ORF	G	1134	TERM_26
1124061	−	3	U	-3.28894	0.00383466	0.163077	6.148	murZ	UDP-N-acetylglucosamine 1-carboxyvinyltransferase	ORF	C	1215	TERM_1396
254023	−	5	U	-3.29152	0.0175391	0.159926	4.78002	dacA_2		ORF	G	1267	TERM_300
51860	+	3	S	-2.96517	0.0230498	0.159686	3.44465	purB	adenylosuccinate lyase	ORF	G	5929	TERM_46
112328	−	5	U	-3.95598	0.00235458	0.159533	6.15342	SPy_0121 <-> Spy_sRNA112285	"deoxyguanosine kinase/deoxyadenosine kinase(I) subunit"	UTR	G	1579	TERM_123
585163	+	3	U	-4.43109	0.00405894	0.159055	18.5697	ezrA	septation ring formation regulator EzrA	ORF	G	1381	TERM_748
1459561	−	3	U	-3.62269	0.00674955	0.158508	6.08671	grpE	heat shock protein GrpE	ORF	G	1488	TERM_1784
1105854	−	3	U	-5.23984	0.00130121	0.15748	39.8425	obgE	GTPase ObgE	ORF	T	541	TERM_1362
849003	+	5	U	-3.20234	0.00717095	0.15534	7.96671	glmM	phosphoglucosamine mutase	ORF	G	1457	TERM_1057
1472043	−	5	U	-3.49715	0.0151391	0.15493	5.98028	SPy_1781 <-> SPy_1780	"hypothetical protein" <-> "hypothetical protein"	UTR	G	2469	TERM_1802
1699224	−	5	U	-6.0541	0.000372483	0.153678	4.09809	speB	pyrogenic exotoxin B	ORF	C	2541	TERM_2080
146735	+	5	U	-2.39248	0.0399912	0.153061	3.47258	purA	adenylosuccinate synthetase	ORF	A	3518	TERM_148
1406622	−	5	U	-3.16303	0.0234957	0.151951	6.70754	nagA	N-acetylglucosamine-6-phosphate deacetylase	ORF	G	1199	TERM_1718
1517716	+	3	U	-3.11205	0.0214273	0.151762	9.02981	corA	divalent cation transport protein	ORF	C	3513	TERM_1832
471430	+	5	U	-4.82225	0.00117632	0.150846	43.7755	Spy_sRNA471434		UTR	G	387	TERM_595
1761325	−	3	S	-3.96482	0.000404516	0.15047	11.511	nrdD	anaerobic ribonucleoside triphosphate reductase	ORF	T	1256	TERM_2166
248410	+	5	U	-4.81864	0.00171405	0.147838	29.4198	rgpG	hypothetical protein	ORF	G	474	TERM_289
1701817	−	5	U	-4.13269	0.00688493	0.146572	40.747	mf <-> ropB	"mitogenic factor" <-> "transcriptional regulator"	UTR	G	1750	TERM_2084
274907	+	5	U	-3.53568	0.0285314	0.143731	7.61774	SPy_0309	hypothetical protein	ORF	G	4346	TERM_322
1366777	+	5	U	-4.41862	0.00154055	0.142069	13.9938	recU	Holliday junction-specific endonuclease	ORF	G	2186	TERM_1666
1565753	−	3	U	-4.18784	0.00290846	0.141053	17.4435	SPy_1885	hypothetical protein	ORF	C	661	TERM_1903
1266402	−	3	U	-3.25253	0.00150099	0.140169	7.59581	rsmD	hypothetical protein	ORF	G	1312	TERM_1571
1057045	−	3	U	-3.41869	0.0122678	0.139842	12.2012	pyk	pyruvate kinase	ORF	A	5410	TERM_1296
978434	−	5	U	-3.23921	0.0151391	0.139721	12.515	citC	citrate lyase synthetase	ORF	G	2766	TERM_1196
1535210	−	5	U	-4.53221	0.000730228	0.137795	24.1142	SPy_1850 <-> pfl	"esterase" <-> "pyruvate formate-lyase"	UTR	G	3241	TERM_1864
1375132	−	5	U	-3.53374	0.0120134	0.137405	11.4218	aapA	amino acid permease	ORF	G	1471	TERM_1682
1571150	−	5	U	-4.3567	0.000740431	0.137277	18.1053	rpoE <-> Spy_sRNA1571135	"DNA-directed RNA polymerase subunit delta"	UTR	G	786	TERM_1909
1345722	−	5	U	-3.21215	0.00168462	0.136986	11.3488	stkP	protein kinase	ORF	G	7383	TERM_1651
1109568	−	3	U	-3.49105	0.00301534	0.136062	5.48135	SPy_1340	hypothetical protein	ORF	T	655	TERM_1373
1026696	−	3	U	-2.9696	0.017434	0.134766	4.51465	pstC2	phosphate ABC transporter permease	ORF	T	182	TERM_1263
758666	+	3	U	-2.66252	0.0073664	0.134692	7.49345	SPy_t40 <-> rpsA	"tRNA-" <-> "30S ribosomal protein S1"	UTR	T	15	TERM_963
115985	−	5	U	-3.11396	0.00973486	0.134048	8.44504	rofA	regulatory protein	ORF	G	1599	TERM_127
1383473	−	5	U	-4.53633	0.00266228	0.133978	13.8667	ftsL	cell division protein	ORF	G	850	TERM_1686
351331	+	3	U	-3.69319	0.0124921	0.132836	5.5032	metS	methionyl-tRNA synthetase	ORF	T	1550	TERM_430
73054	+	5	U	-4.03395	0.00167333	0.13167	17.2323	rpmD <-> Spy_sRNA73113	"50S ribosomal protein L30"	UTR	G	2416	TERM_75
1840448	−	5	U	-3.51489	0.0190279	0.131387	6.93066	guaB	inosine 5'-monophosphate dehydrogenase	ORF	G	1565	TERM_2283
307062	−	5	S	-3.45353	0.00205495	0.131012	11.791	yidC2 <-> Spy_sRNA307010	"OxaA-like protein"	UTR	G	4867	TERM_369
1699189	−	5	U	-5.73793	0.000742239	0.130838	3.49991	speB	pyrogenic exotoxin B	ORF	C	2576	TERM_2080
381172	+	5	U	-3.35799	0.00255899	0.130523	6.98984	frr <-> SPy_0464	"ribosome recycling factor" <-> "hypothetical protein"	UTR	G	1584	TERM_470
1152301	−	5	U	-3.33211	0.0274186	0.12987	6.94805	alaS	alanyl-tRNA synthetase	ORF	G	2628	TERM_1436
902708	+	3	U	-3.42786	0.0161941	0.129817	5.92833	potB	spermidine / putrescine ABC transporter permease	ORF	T	2332	TERM_1116
1451322	−	3	U	-3.37241	0.00464364	0.129771	15.5354	fabD	ACP S-malonyltransferase	ORF	A	2071	TERM_1768
477779	−	5	U	-2.95363	0.00727361	0.129218	6.30128	Spy_sRNA477984 <-> Spy_sRNA477714	""	UTR	G	160	TERM_605
285038	+	5	U	-5.30924	0.00479199	0.128692	53.7932	sstT	serine/threonine transporter SstT	ORF	G	1641	TERM_339
1683210	−	5	S	-4.04811	0.0027707	0.122241	6.52323	sic	inhibitor of complement-mediated lysis	ORF	G	514	TERM_2047
849024	+	5	U	-3.17735	0.00528794	0.11971	5.51995	glmM	phosphoglucosamine mutase	ORF	G	1478	TERM_1057
319062	+	5	U	-4.54287	0.00154055	0.117716	39.8467	trmL	23S rRNA methyltransferase	ORF	G	6578	TERM_370
932728	+	5	U	-4.67425	0.00154055	0.117568	33.1932	pbuX	purine permease	ORF	G	493	TERM_1147
1014156	−	3	U	-3.26943	0.0176057	0.1174	8.10063	bmpA	lipoprotein	ORF	C	1622	TERM_1248
278753	+	5	U	-3.62483	0.00334461	0.115993	6.88708	SPy_0316	hypothetical protein	ORF	C	801	TERM_331
1264364	−	5	U	-5.64322	0.000740431	0.11564	37.3517	SPy_1536 <-> lacI	"hypothetical protein" <-> "ribose transport operon repressor"	UTR	G	205	TERM_1568
1026888	−	3	U	-3.64082	0.00648616	0.115607	8.3815	pstC2	phosphate ABC transporter permease	ORF	T	-10	TERM_1263
1139348	−	5	U	-1.81917	0.0403605	0.115154	4.94137	pstI	phosphoenolpyruvate:sugar phosphotransferase system enzyme I	ORF	G	5104	TERM_1421
69496	+	3	U	-2.03	0.0439404	0.113395	3.68371	rplN <-> rplX	"50S ribosomal protein L14" <-> "50S ribosomal protein L24"	UTR	G	2312	TERM_72
1680618	−	5	U	-4.51392	0.00321851	0.112117	13.7717	Spy_sRNA1680670		UTR	G	142	TERM_2043
1453782	−	3	U	-5.62602	0.00051279	0.111441	75	fabH	3-oxoacyl-ACP synthase	ORF	T	394	TERM_1772
185345	+	3	S	-2.9675	0.0110619	0.111185	4.1562	tgt	queuine tRNA-ribosyltransferase	ORF	T	1948	TERM_199
1611297	−	3	S	-4.07636	0.000477541	0.110937	11.4424	SPy_1936	hypothetical protein	ORF	G	735	TERM_1952
65047	+	5	U	-2.15274	0.0320451	0.110615	3.64777	rplD	50S ribosomal protein L4	ORF	C	914	TERM_66
714002	+	3	S	-3.28768	0.0100057	0.108827	25.4399	Spy_sRNA713953 <-> papS	"tRNA CCA-pyrophosphorylase"	UTR	T	1519	TERM_897
73158	+	3	U	-3.7312	0.00747594	0.105882	12.8753	Spy_sRNA73113 <-> rplO	"50S ribosomal protein L15"	UTR	A	2520	TERM_75
784641	−	5	U	-2.4638	0.0161595	0.104188	5.16425	SPy_0948 or SPy_0947	"hypothetical protein" or "hypothetical protein"	ORF	G	841	TERM_993
1518318	+	5	U	-2.57846	0.0206376	0.103373	3.7771	SPy_1828	hypothetical protein	ORF	G	4115	TERM_1832
266186	+	3	S	-2.96927	0.00417597	0.0998004	12.5094	SPy_t35 <-> SPy_r08	"tRNA-Ala (TGC)" <-> "23S rRNA"	UTR	T	2188	TERM_314
183554	−	5	U	-2.97973	0.00278041	0.0993252	9.32099	SPy_0201	hypothetical protein	ORF	G	1122	TERM_202
1535306	−	5	U	-3.50036	0.0074938	0.0990274	11.0663	SPy_1850	esterase	ORF	G	3145	TERM_1864
1124008	−	3	U	-2.7016	0.0468722	0.0989474	7.85925	murZ	UDP-N-acetylglucosamine 1-carboxyvinyltransferase	ORF	C	1268	TERM_1396
1698393	−	3	U	-5.93967	6.57986e-05	0.0988716	5.19076	SPy_2038		ORF	C	3372	TERM_2080
1792766	−	5	U	-4.23826	0.01671	0.0986343	22.9489	SPy_2153	hypothetical protein	ORF	G	2601	TERM_2217
18901	+	3	S	-3.06634	0.0040905	0.0985296	13.0337	SPy_t01 <-> SPy_r02	"23S rRNA"	UTR	T	4083	TERM_17
24902	+	3	S	-2.98501	0.00510673	0.097904	12.2005	SPy_t11 <-> SPy_r04	"23S rRNA"	UTR	T	5578	TERM_19
115218	−	5	U	-2.93623	0.0424873	0.0972447	7.5573	rofA	regulatory protein	ORF	G	2366	TERM_127
1225917	−	3	U	-3.14586	0.00713146	0.0972222	6.14931	SPy_1494	hypothetical protein	ORF	A	657	TERM_1528
407561	−	5	U	-2.54142	0.0132836	0.0962358	9.18517	pcp	pyrrolidone-carboxylate peptidase	ORF	G	3504	TERM_509
308001	−	5	U	-3.67607	0.00956642	0.0956341	15.52	yidC2	OxaA-like protein	ORF	G	3928	TERM_369
1581281	−	3	S	-2.79845	0.000980708	0.0953653	11.3329	SPy_t55 <-> SPy_r11	"tRNA-Ala (TGC)" <-> "23S rRNA"	UTR	T	2344	TERM_1922
1334347	−	3	S	-3.1	0.000624249	0.0952018	13.4569	SPy_t50 <-> SPy_r09	"tRNA-Ala (" <-> "23S rRNA"	UTR	T	2463	TERM_1636
81120	+	3	S	-2.86043	0.00605576	0.0936019	10.8072	SPy_t22 <-> SPy_r06	"tRNA-Ala (TGC)" <-> "23S RNA"	UTR	T	2485	TERM_88
1439397	+	5	U	-2.79895	0.0110981	0.0925532	8.02899	SPy_1737	hypothetical protein	ORF	G	4790	TERM_1753
1404769	−	5	S	-2.39317	0.0110814	0.0921724	17.3182	Spy_sRNA1404921	glyQ leader	UTR	G	820	TERM_1712
705947	+	5	U	-4.2332	0.00324595	0.0904621	8.7296	fruB	fructose-1-phosphate kinase	ORF	G	1483	TERM_890
18649	+	5	U	-3.37193	0.00304669	0.0879604	5.85816	SPy_r01 <-> SPy_t01	"16S rRNA"	UTR	G	3831	TERM_17
319029	+	3	U	-4.14386	0.00614776	0.087573	36.8507	trmL	23S rRNA methyltransferase	ORF	A	6545	TERM_370
1443367	+	3	S	-1.9017	0.0235102	0.0872342	29.096	Spy_sRNA1443306		UTR	T	634	TERM_1759
14744	+	5	U	-2.14111	0.0435931	0.0857891	5.97029	ftsH	cell division protein	ORF	G	3681	TERM_13
1404844	−	3	S	-4.24457	1.28298e-05	0.085676	50.6505	Spy_sRNA1404921	glyQ leader	UTR	A	745	TERM_1712
958809	+	5	U	-4.15436	0.00154055	0.0850856	14.9751	topA	DNA topoisomerase I	ORF	G	3077	TERM_1175
1792652	+	5	U	-5.18257	0.00717095	0.0847201	47.6127	SPy_2152	hypothetical protein	ORF	G	288	TERM_2208
1581533	−	5	U	-2.74514	0.0110211	0.0827649	3.89326	SPy_r12 <-> SPy_t55	"16S rRNA" <-> "tRNA-Ala (TGC)"	UTR	G	2092	TERM_1922
78458	+	5	U	-3.56843	0.00158438	0.0824756	9.61215	rplQ	50S ribosomal protein L17	ORF	G	3408	TERM_82
1053257	−	3	U	-5.36504	0.000974581	0.0823529	43.9765	phnA	hypothetical protein	ORF	C	312	TERM_1291
24650	+	5	U	-2.95988	0.00753443	0.0815552	4.01748	SPy_r03 <-> SPy_t11	"16S rRNA"	UTR	G	5326	TERM_19
1368291	+	3	U	-3.56662	0.0096089	0.0813704	15.3302	pbp1A	penicillin-binding protein 1a	ORF	T	3700	TERM_1666
640306	+	5	S	-2.88996	0.00675131	0.0804749	3.77083	dnaG	DNA primase	ORF	C	534	TERM_809
72832	+	3	S	-3.65119	0.00553136	0.0795699	12.8108	rpsE	30S ribosomal protein S5	ORF	A	2194	TERM_75
335393	+	5	U	-4.9382	0.00117632	0.0788811	34.7603	Spy_sRNA335396		UTR	G	1570	TERM_402
265934	+	5	U	-2.73586	0.00964512	0.0762712	3.65784	SPy_r07 <-> SPy_t35	"16S rRNA" <-> "tRNA-Ala (TGC)"	UTR	G	1936	TERM_314
287634	−	5	U	-4.53293	0.0111865	0.0745413	12.113	ntpJ	V-type Na -ATPase subunit J	ORF	G	194	TERM_342
1698866	−	3	U	-4.87247	0.000360385	0.0744526	3.51788	speB	pyrogenic exotoxin B	ORF	C	2899	TERM_2080
185405	+	3	U	-3.43548	0.0280814	0.073487	11.2068	tgt	queuine tRNA-ribosyltransferase	ORF	G	2008	TERM_199
1455126	−	3	U	-3.11053	0.0156664	0.0731534	10.9121	phaB	enoyl-CoA hydratase	ORF	G	123	TERM_1774
1611380	−	5	U	-3.67985	0.0137897	0.0729167	4.02257	SPy_1936	hypothetical protein	ORF	G	652	TERM_1952
1387143	−	5	U	-4.14601	0.00232382	0.0723026	16.6537	SPy_1673	ABC transporter permease	ORF	G	1415	TERM_1689
85408	+	5	U	-2.53954	0.00831754	0.0721501	4.1994	SPy_t34	tRNA-Leu (CAA)	UTR	G	6773	TERM_88
1698455	−	5	U	-5.54449	0.000740431	0.0713591	4.37669	SPy_2038		ORF	C	3310	TERM_2080
80868	+	5	U	-2.92566	0.00954855	0.0710204	3.95158	SPy_r05 <-> SPy_t22	"16S rRNA" <-> "tRNA-Ala (TGC)"	UTR	G	2233	TERM_88
1030602	−	5	U	-3.41534	0.00517723	0.0692124	12.7889	spxA	transcriptional regulator Spx	ORF	G	3785	TERM_1269
1683123	−	5	S	-4.1485	0.00163858	0.0688015	5.6486	sic	inhibitor of complement-mediated lysis	ORF	G	601	TERM_2047
1441757	+	3	U	-2.56888	0.0304393	0.0679012	4.48997	manM	PTS system mannose-specific transporter subunit IIC	ORF	T	2193	TERM_1756
1455284	−	5	U	-4.40453	0.00545934	0.0670841	27.9741	phaB	enoyl-CoA hydratase	ORF	G	580	TERM_1775
1053328	−	5	U	-3.52052	0.0258531	0.0658037	8.85717	phnA	hypothetical protein	ORF	A	241	TERM_1291
1247216	−	5	U	-4.87731	0.0038952	0.0643317	10.3252	sepF	hypothetical protein	ORF	G	3865	TERM_1551
661518	+	3	S	-2.84539	0.0179125	0.0631431	7.59973	Spy_sRNA661400 <-> infC	"translation initiation factor IF-3"	UTR	C	13	TERM_834
68255	+	3	U	-6.84733	0.0159493	0.062585	inf	rplP	50S ribosomal protein L16	ORF	G	1071	TERM_72
311860	+	5	U	-3.95288	0.00562052	0.0618212	24.7285	SPy_0358	hypothetical protein	ORF	G	4837	TERM_364
1762537	−	5	U	-4.63979	0.000372483	0.0607636	21.4166	SPy_2111 <-> nrdD	"hypothetical protein" <-> "anaerobic ribonucleoside triphosphate reductase"	UTR	G	44	TERM_2166
826106	+	3	U	-2.60397	0.0202169	0.0605984	9.66821	Spy_sRNA825970		UTR	T	1914	TERM_1032
1557813	+	5	U	-3.94013	0.00402886	0.0601737	24.1297	rnjA <-> glnA	"Zn-dependent hydrolase" <-> "glutamine synthetase"	UTR	G	1541	TERM_1890
110128	−	5	U	-3.71887	0.00242634	0.0601028	16.4081	SPy_0116	hypothetical protein	ORF	G	1508	TERM_121
1441577	+	5	U	-2.92338	0.00964512	0.0596886	5.74337	manM	PTS system mannose-specific transporter subunit IIC	ORF	G	2013	TERM_1756
122080	+	5	S	-2.39531	0.0274163	0.0591033	10.6095	SPy_0130 <-> SPy_0131	"hypothetical protein" <-> "hypothetical protein"	UTR	G	7044	TERM_126
897129	+	5	U	-3.90376	0.00229742	0.0588643	21.509	folC.1	folyl-polyglutamate synthetase	ORF	G	680	TERM_1114
1844913	+	5	U	-2.59232	0.0162467	0.0577617	7.06619	SPy_2210	ABC transporter ATP-binding protein	ORF	G	4067	TERM_2282
1699898	−	3	U	-5.05633	0.0027535	0.0576441	3.68922	Spy_sRNA1699993 <-> speB	"pyrogenic exotoxin B"	UTR	T	1867	TERM_2080
31491	+	3	S	-3.52969	0.00260679	0.0563014	10.7001	cdhA	hypothetical protein	ORF	A	2361	TERM_25
1295748	−	3	S	-3.2288	0.000192895	0.0542395	34.1284	Spy_sRNA1295825		UTR	T	1035	TERM_1600
1540175	−	5	S	-4.01354	0.00604315	0.0538085	9.134	norA	antibiotic resistance protein NorA	ORF	G	31	TERM_1866
131575	−	5	U	-5.31596	0.00522435	0.0533937	76.5665	SPy_0144	hypothetical protein	ORF	G	3171	TERM_141
1535220	−	3	U	-3.13891	0.0183168	0.0526667	10.0669	SPy_1850 <-> pfl	"esterase" <-> "pyruvate formate-lyase"	UTR	T	3231	TERM_1864
1454152	−	5	U	-3.77562	0.0232777	0.0525773	20.8206	fabH	3-oxoacyl-ACP synthase	ORF	G	24	TERM_1772
1713230	−	5	U	-3.14813	0.00419439	0.0517098	9.48012	secE <-> pflA	"preprotein translocase subunit SecE" <-> "pyruvate formate-lyase activating protein"	UTR	G	4712	TERM_2100
1441617	+	3	U	-3.25472	0.0286411	0.0516746	9.17742	manM	PTS system mannose-specific transporter subunit IIC	ORF	T	2053	TERM_1756
639502	+	3	U	-3.14244	0.0255539	0.0505176	10.0996	rpsU	30S ribosomal protein S21	ORF	A	3348	TERM_803
1764633	−	5	U	-3.29133	0.01671	0.0494717	21.5131	SPy_2112	hypothetical protein	ORF	G	433	TERM_2169
1685503	−	5	U	-2.54416	0.0172235	0.0493586	4.67467	mga	M protein trans-acting positive regulator	ORF	A	2123	TERM_2056
31422	+	5	U	-2.92994	0.00493291	0.0484094	7.44967	cdhA	hypothetical protein	ORF	G	2292	TERM_25
1683342	−	3	U	-3.87421	0.00779785	0.048119	14.9008	sic	inhibitor of complement-mediated lysis	ORF	C	382	TERM_2047
29085	+	5	S	-4.12235	0.00117632	0.0479721	12.073	SPy_t21 <-> cdhA	"tRNA-Ser (GCT)" <-> "hypothetical protein"	UTR	A	3760	TERM_22
227166	+	5	U	-2.87023	0.0104923	0.0475645	6.98333	ksgA <-> rsgA	"dimethyladenosine transferase" <-> "ribosome-associated GTPase"	UTR	G	3441	TERM_260
1390062	−	5	U	-2.9646	0.0215486	0.0471344	6.25317	tkt	transketolase	ORF	G	2069	TERM_1692
116813	+	3	U	-3.10969	0.00611928	0.0460982	12.1607	Spy_sRNA116781 or cpa	""	ORF	A	1777	TERM_126
661502	+	3	S	-2.60412	0.0145376	0.0436448	6.14894	Spy_sRNA661400		UTR	C	-3	TERM_834
1465711	−	3	U	-3.46427	0.0300237	0.0432489	6.99191	gatA	aspartyl/glutamyl-tRNA amidotransferase subunit A	ORF	T	1821	TERM_1791
946419	−	3	U	-3.72799	0.0119393	0.0429389	12.4523	ldh	L-lactate dehydrogenase	ORF	T	3575	TERM_1166
615125	+	3	U	-3.1895	0.011889	0.0425768	7.12581	atpB	ATP synthase F0F1 subunit A	ORF	T	697	TERM_781
1518451	+	3	U	-3.90676	0.00297359	0.0422803	15.8255	SPy_1828	hypothetical protein	ORF	C	4248	TERM_1832
1345714	−	5	U	-2.67919	0.00891298	0.0418944	7.23	stkP	protein kinase	ORF	G	7391	TERM_1651
307075	−	5	U	-3.80619	0.0100909	0.039979	17.031	yidC2 <-> Spy_sRNA307010	"OxaA-like protein"	UTR	G	4854	TERM_369
370709	−	5	U	-3.53034	0.0385728	0.0392157	10.8235	mntR	metal-dependent transcriptional regulator	ORF	G	1103	TERM_461
1329406	+	5	U	-2.72015	0.0329983	0.0366102	5.13	SPy_1608 <-> Spy_sRNA1329429	"hypothetical protein"	UTR	G	1914	TERM_1624
1811863	−	3	U	-3.06953	0.00783531	0.0352727	8.0657	Spy_sRNA1811977 <-> rpsD	"30S ribosomal protein S4"	UTR	A	1996	TERM_2249
1336230	−	3	U	-1.97297	0.0115979	0.0348175	3.16591	yhbH <-> SPy_r10	"hypothetical protein" <-> "16S rRNA"	UTR	G	580	TERM_1636
93367	+	5	U	-3.05477	0.00239447	0.0342042	9.64326	Spy_sRNA93359		UTR	G	2245	TERM_104
17018	+	3	U	-1.97852	0.0177338	0.0341097	3.08023	SPy_0016 <-> SPy_r01	"amino acid permease" <-> "16S rRNA"	UTR	G	2200	TERM_17
335380	+	5	U	-3.08575	0.00451315	0.0337489	10.3687	clpP	ATP-dependent Clp protease proteolytic subunit	ORF	G	1557	TERM_402
1699202	−	5	U	-5.36506	0.00503233	0.0333656	3.0029	speB	pyrogenic exotoxin B	ORF	T	2563	TERM_2080
1698333	−	5	U	-6.19643	0.000810574	0.0333433	7.9357	SPy_2038 <-> prsA2	"foldase PrsA"	UTR	T	3432	TERM_2080
75005	+	5	U	-3.83533	0.00154055	0.032	19.8276	secY	preprotein translocase subunit SecY	ORF	G	4367	TERM_75
1055635	−	5	U	-3.17991	0.00565414	0.0315815	9.0056	sipC	signal peptidase I	ORF	G	693	TERM_1294
79237	+	3	U	-2.0957	0.0142947	0.0315107	3.34182	Spy_sRNA78598 <-> SPy_r05	"16S rRNA"	UTR	G	602	TERM_88
1137997	−	3	U	-3.65981	0.00447574	0.0305987	11.242	gapN	NADP-dependent glyceraldehyde-3-phosphate dehydrogenase	ORF	T	96	TERM_1414
1683190	−	5	U	-3.47146	0.0141975	0.0301435	3.90057	sic	inhibitor of complement-mediated lysis	ORF	G	534	TERM_2047
1697886	−	5	U	-4.3049	0.00688493	0.0300039	12.9117	SPy_2038 <-> prsA2	"foldase PrsA"	UTR	G	228	TERM_2076
1696694	+	3	U	-3.49685	0.0125993	0.0294883	16.9312	Spy_sRNA1696464 <-> Spy_sRNA1696905	""	UTR	C	7	TERM_2065
482849	−	3	U	-3.32308	0.0106337	0.0292475	22.3659	Spy_sRNA482963		UTR	G	209	TERM_614
69330	+	5	U	-2.72525	0.0183345	0.0289855	6.04831	rplN	50S ribosomal protein L14	ORF	A	2146	TERM_72
117541	+	5	U	-3.28025	0.00875631	0.0288355	4.18475	cpa		ORF	G	2505	TERM_126
1616523	−	5	U	-4.07504	0.0322679	0.0268199	12.431	cysE <-> SPy_1942	"serine acetyltransferase" <-> "hypothetical protein"	UTR	G	4045	TERM_1956
1698650	−	5	U	-5.24033	0.000730228	0.0263756	3.63324	SPy_2038		ORF	T	3115	TERM_2080
292611	+	5	U	-3.08328	0.00344565	0.0258267	6.36746	covS	sensory transduction histidine kinase	ORF	G	1784	TERM_347
177858	+	5	U	-2.72008	0.0201581	0.0245614	7.52316	SPy_0190 or SPy_0191a	"hypothetical protein" or "hypothetical protein"	ORF	G	1178	TERM_185
1141021	−	5	U	-2.73728	0.00522435	0.024543	5.62116	ptsH	phosphocarrier protein HPr	ORF	G	3431	TERM_1421
31549	+	3	U	-2.42364	0.0274793	0.0235498	6.87556	cdhA	hypothetical protein	ORF	T	2419	TERM_25
1698505	−	5	U	-7.14208	0.00352409	0.0207541	inf	SPy_2038		ORF	T	3260	TERM_2080
72163	+	3	U	-3.16579	0.0285035	0.0207062	7.80623	rplR	50S ribosomal protein L18	ORF	G	1525	TERM_75

## Sheet: delta_rny_ends
Position	Strand	End	Classification	Log 2 FC	FDR	Proportion of ends in ∆rny	Ratio of proportion of ends	Gene ID	Description	Location	nt in 3′	Distance to the closest terminator (nt)	Terminator ID
1412318	−	5	U	3.2448	0.00261103	0.654105	4.11844	SPy_1700	hypothetical protein	ORF	A	1480	TERM_1728
31777	+	3	U	4.86423	0.00139502	0.0318855	7.68086	cdhA <-> prsA	"hypothetical protein" <-> "ribose-phosphate pyrophosphokinase"	UTR	T	3	TERM_26
1186492	+	5	U	4.45026	0.00117632	0.558032	8.12336	pyrD	dihydroorotate dehydrogenase 1A	ORF	A	427	TERM_1471
1547173	−	5	U	3.16211	0.00785684	0.538867	4.20316	SPy_1865	hypothetical protein	ORF	G	764	TERM_1880
1130742	+	5	S	3.89319	0.00154055	0.516522	3.564	SPy_1363 (antisense)	hypothetical protein	UTR	G	482	TERM_1401
727437	+	5	S	3.21984	0.00206389	0.483787	5.59654	idi <-> mvaS_1	"isopentenyl pyrophosphate isomerase" <-> "3-hydroxy-3-methylglutaryl-coenzyme A"	UTR	A	4078	TERM_918
279077	+	5	U	4.72261	0.00117632	0.469613	5.65884	SPy_0316	hypothetical protein	ORF	A	1125	TERM_331
75054	+	3	U	2.84436	0.00614776	0.0291253	5.71179	secY <-> adk	"preprotein translocase subunit SecY" <-> "adenylate kinase"	UTR	T	4	TERM_82
148549	+	3	U	2.99303	0.00403407	0.050134	4.16695	SPy_0163 <-> nusG	"ABC transporter lipoprotein" <-> "transcription antitermination protein NusG"	UTR	T	3	TERM_153
929283	+	5	U	3.38431	0.00331578	0.413442	7.52464	opuC	ABC transporter binding protein	ORF	G	3221	TERM_1145
1528152	+	5	S	3.93132	0.00154055	0.407895	6.43764	spi	signal peptidase I	ORF	G	1535	TERM_1846
1609322	−	5	U	4.00649	0.00168462	0.391717	8.75573	rpsI	30S ribosomal protein S9	ORF	G	1746	TERM_1951
279187	+	3	S	3.44078	0.0135038	0.245375	3.85589	SPy_0316 <-> SPy_0317	"hypothetical protein" <-> "ABC transporter substrate-binding protein"	UTR	A	6	TERM_332
1330497	−	5	U	3.484	0.000597033	0.324621	9.02187	SPy_t43	tRNA-Glu (TTC)	UTR	A	3427	TERM_1632
713953	+	5	S	5.2104	0.00148715	0.32084	34.2383	Spy_sRNA713953		UTR	A	1470	TERM_897
115179	−	5	U	3.33908	0.00370985	0.317402	3.52316	rofA	regulatory protein	ORF	A	2405	TERM_127
292739	+	3	S	4.12278	0.00091425	0.185561	3.91404	covS	sensory transduction histidine kinase	ORF	T	3	TERM_350
319134	+	3	U	3.13458	0.00519142	0.0738067	5.62161	trmL <-> Spy_sRNA319190	"23S rRNA methyltransferase"	UTR	A	5	TERM_376
320688	+	3	U	3.63708	0.00420868	0.21822	11.9123	Spy_sRNA320648		UTR	T	4	TERM_382
1108344	−	5	U	5.19185	0.0108399	0.293651	13.8016	rsuA	16S pseudouridylate synthase	ORF	A	1048	TERM_1371
292628	+	5	U	3.11089	0.00223	0.291815	9.37228	covS	sensory transduction histidine kinase	ORF	A	1801	TERM_347
579705	+	5	U	5.89058	0.00117632	0.273344	15.5002	Spy_sRNA579683		UTR	G	1744	TERM_736
338836	+	3	U	3.82535	0.0073664	0.174089	5.49624	SPy_0405	DNA replication intiation control protein YabA	ORF	T	2484	TERM_406
419327	+	3	S	3.76028	0.00403407	0.120032	6.93187	thrS <-> SPy_0518	"threonyl-tRNA synthetase" <-> "ABC transporter ATP-binding protein"	UTR	T	4	TERM_518
477312	+	3	U	4.19074	0.00197255	0.110722	9.00309	SPy_0591 <-> SPy_0593	"protease" <-> "hypothetical protein"	UTR	T	4	TERM_602
580158	+	3	S	4.84873	9.474e-05	0.31381	4.15921	rplS <-> SPy_t38	"50S ribosomal protein L19" <-> "tRNA-Arg (CCT)"	UTR	A	6	TERM_742
1746369	+	5	U	3.7614	0.00117632	0.217763	4.56575	SPy_2091 <-> rpsB	"regulatory protein" <-> "30S ribosomal protein S2"	UTR	C	2638	TERM_2128
588004	+	3	S	3.26919	0.00228837	0.0387531	5.64921	eno <-> SPy_0732	"phosphopyruvate hydratase" <-> "hypothetical protein"	UTR	T	4	TERM_754
714055	+	3	S	4.43764	0.00118855	0.216625	6.75033	papS	tRNA CCA-pyrophosphorylase	ORF	T	3	TERM_900
1144148	+	5	S	3.78667	0.00154055	0.209788	6.66078	nrdE.2 <-> nrdF2	"ribonucleotide-diphosphate reductase subunit alpha" <-> "ribonucleotide-diphosphate reductase subunit beta"	UTR	A	2135	TERM_1419
1838938	−	5	U	4.93296	0.0034462	0.2	22.8	Spy_sRNA1839037 <-> glcU	"hypothetical protein"	UTR	A	182	TERM_2281
639523	+	5	S	2.86351	0.00536111	0.190855	3.45955	rpsU	30S ribosomal protein S21	ORF	A	3369	TERM_803
727562	+	3	S	7.56207	0.00260679	0.0489853	inf	idi <-> mvaS_1	"isopentenyl pyrophosphate isomerase" <-> "3-hydroxy-3-methylglutaryl-coenzyme A"	UTR	T	2	TERM_920
826149	+	3	U	3.29467	0.0040905	0.0644708	6.46604	Spy_sRNA825970 <-> SPy_1016	"hypothetical protein"	UTR	T	5	TERM_1033
1821630	−	5	U	2.99913	0.0272378	0.177184	3.06529	mnmA	tRNA-specific 2-thiouridylase MnmA	ORF	A	2899	TERM_2264
834702	+	3	U	3.00093	0.0359244	0.0993789	6.29068	acoA	acetoin dehydrogenase (TPP-dependent) subunit alpha	ORF	C	70	TERM_1041
900380	+	3	S	3.41921	0.0157315	0.188216	4.16764	folK <-> murB	"2-amino-4-hydroxy-6- hydroxymethyldihydropteridine pyrophosphokinase" <-> "UDP-N-acetylenolpyruvoylglucosamine reductase"	UTR	T	4	TERM_1116
319526	+	5	U	3.34298	0.0280514	0.171687	3.34789	ribU	hypothetical protein	ORF	T	148	TERM_378
1108243	−	5	U	2.86483	0.00519128	0.166897	4.80536	rsuA	16S pseudouridylate synthase	ORF	G	1149	TERM_1371
864784	+	5	U	3.2279	0.00367721	0.163373	4.91375	sciB	hypothetical protein	ORF	A	1092	TERM_1077
1065236	+	3	U	2.14658	0.0276376	0.0678967	4.50188	SPy_s01 or Spy_sRNA1065030	"tmRNA"	ORF	C	995	TERM_1298
799582	+	5	S	3.44234	0.00693756	0.146751	5.76842	SPy_0976	hypothetical protein	ORF	C	3909	TERM_1003
1633069	−	5	U	4.14139	0.00202106	0.128277	8.70681	proS	prolyl-tRNA synthetase	ORF	A	1927	TERM_1978
1115389	−	3	S	3.85153	0.00574595	0.0878378	5.83494	psr <-> rumA	"PBP 5 synthesis repressor" <-> "RNA methyltransferase"	UTR	T	3	TERM_1382
1053815	−	5	U	2.82676	0.0333936	0.119134	5.11083	glmS	glucosamine--fructose-6-phosphate aminotransferase	ORF	G	1768	TERM_1293
279091	+	5	U	4.81411	0.00154055	0.118886	4.55165	SPy_0316	hypothetical protein	ORF	A	1139	TERM_331
1122830	−	3	S	4.80703	3.53119e-05	0.257297	8.54227	grab <-> rimJ	"protein G-like alpha 2M-binding protein" <-> "acetyl transferase"	UTR	T	5	TERM_1391
917331	−	5	U	2.44007	0.0168971	0.115268	4.24396	SPy_1119	hypothetical protein	ORF	A	802	TERM_1136
1696503	+	5	U	4.72938	0.00117632	0.114393	26.4963	BILSSTRPYOSF370V1_01732T		ORF	T	152	TERM_2064
1130843	+	3	S	4.23732	0.00197255	0.563307	6.42171	SPy_1363 <-> dnaX	"hypothetical protein" <-> "DNA polymerase III subunits gamma and tau"	UTR	G	5	TERM_1403
759365	+	5	U	3.50723	0.00721472	0.109836	11.2582	rpsA	30S ribosomal protein S1	ORF	G	714	TERM_963
985204	−	5	U	3.22112	0.0189375	0.108734	3.72804	SPy_1202	GntR family transcriptional regulator	ORF	A	1468	TERM_1208
1108207	−	5	U	2.57721	0.00688493	0.101852	3.08292	rsuA	16S pseudouridylate synthase	ORF	C	1185	TERM_1371
1144343	+	3	U	3.17554	0.00297254	0.0433452	3.24457	nrdE.2 <-> nrdF2	"ribonucleotide-diphosphate reductase subunit alpha" <-> "ribonucleotide-diphosphate reductase subunit beta"	UTR	T	1	TERM_1420
1839292	−	5	U	3.87606	0.00242634	0.100132	6.32651	guaB	inosine 5'-monophosphate dehydrogenase	ORF	G	2721	TERM_2283
1152858	−	3	S	3.92136	2.25704e-05	0.444208	7.5724	Spy_sRNA1153040		UTR	T	2071	TERM_1436
866502	+	5	U	2.95196	0.00902615	0.0961098	7.14708	SPy_1056	hypothetical protein	ORF	C	451	TERM_1080
759781	+	5	U	2.65386	0.00450218	0.0888767	3.23401	rpsA	30S ribosomal protein S1	ORF	C	1130	TERM_963
1722836	−	5	U	3.42918	0.00934034	0.0879121	3.71429	groEL	molecular chaperone GroEL	ORF	T	1859	TERM_2111
1186671	+	3	S	3.49458	0.0022003	0.213825	4.53406	pyrD <-> Spy_sRNA1186876	"dihydroorotate dehydrogenase 1A"	UTR	T	4	TERM_1473
764039	−	5	U	2.94744	0.0202633	0.0776579	4.55852	SPy_0919	hypothetical protein	ORF	G	4758	TERM_976
1144105	+	5	U	3.89155	0.00249114	0.0768137	7.93375	nrdE.2 <-> nrdF2	"ribonucleotide-diphosphate reductase subunit alpha" <-> "ribonucleotide-diphosphate reductase subunit beta"	UTR	A	2092	TERM_1419
1747099	+	5	U	4.66424	0.00215974	0.0745342	3.03727	rpsB	30S ribosomal protein S2	ORF	A	3368	TERM_2128
1747552	+	5	S	4.44435	0.00154055	0.0740944	4.0011	tsf	elongation factor Ts	ORF	C	3821	TERM_2128
1330352	−	3	U	1.99803	0.0189051	0.0320605	4.80966	Spy_sRNA1330456 <-> SPy_1610	"hypothetical protein"	UTR	T	1	TERM_1630
1362429	−	3	S	3.46022	0.000334488	0.222459	5.75613	mapZ <-> luxS	"hypothetical protein" <-> "S-ribosylhomocysteinase"	UTR	T	6	TERM_1665
1747452	+	5	U	6.07034	0.00117632	0.0681047	11.3054	tsf	elongation factor Ts	ORF	C	3721	TERM_2128
1412225	−	3	S	3.60112	0.00225455	0.1744	6.20089	SPy_1699 (antisense)	transcriptional regulator	UTR	A	6	TERM_1726
1746402	+	5	U	4.57039	0.00117632	0.0672884	7.00489	SPy_2091 <-> rpsB	"regulatory protein" <-> "30S ribosomal protein S2"	UTR	C	2671	TERM_2128
1547061	−	3	U	5.39976	0.000155917	0.156452	13.2984	dnaQ	DNA polymerase III subunit epsilon	ORF	T	4	TERM_1879
1564217	−	3	U	4.15782	0.00149441	0.0560803	9.17847	SPy_1885 <-> SPy_1884	"hypothetical protein" <-> "several hypersensitive-induced response proteins"	UTR	T	4	TERM_1902
1746359	+	5	U	3.70836	0.00154055	0.064533	4.86126	SPy_2091 <-> rpsB	"regulatory protein" <-> "30S ribosomal protein S2"	UTR	C	2628	TERM_2128
1632984	−	3	U	4.4179	0.000290432	0.10044	9.19742	proS <-> polC	"prolyl-tRNA synthetase" <-> "DNA polymerase III PolC"	UTR	T	4	TERM_1976
1820651	−	5	U	4.5512	0.0119357	0.0629371	3.77622	mnmA <-> Spy_sRNA1820593	"tRNA-specific 2-thiouridylase MnmA"	UTR	T	3878	TERM_2264
587903	+	5	S	3.66931	0.00154055	0.0617376	8.19499	eno <-> SPy_0732	"phosphopyruvate hydratase" <-> "hypothetical protein"	UTR	G	2018	TERM_751
1611214	−	5	U	2.67384	0.00708165	0.0603589	6.91823	SPy_1936	hypothetical protein	ORF	C	818	TERM_1952
1365697	−	5	U	4.81269	0.00492686	0.057634	3.08342	gpsB	hypothetical protein	ORF	C	428	TERM_1668
1696783	−	3	U	2.96924	0.000334488	0.067106	9.18034	Spy_sRNA1696905 <-> Spy_sRNA1696464		UTR	C	0	TERM_2073
1115544	−	5	U	4.67425	0.00540972	0.0556062	12.15	psr	PBP 5 synthesis repressor	ORF	G	3373	TERM_1385
579750	+	5	U	4.15024	0.00154055	0.0513841	3.4588	Spy_sRNA579683 <-> rplS	"50S ribosomal protein L19"	UTR	A	1789	TERM_736
1701760	−	3	S	4.19477	0.000467351	0.309833	7.70451	mf <-> ropB	"mitogenic factor" <-> "transcriptional regulator"	UTR	T	5	TERM_2080
1747070	+	3	U	5.55747	0.00206646	0.0649439	5.90989	rpsB	30S ribosomal protein S2	ORF	A	3339	TERM_2128
1747315	+	3	S	4.59721	0.000149841	0.424948	3.01888	rpsB <-> tsf	"30S ribosomal protein S2" <-> "elongation factor Ts"	UTR	T	3584	TERM_2128
1365865	−	5	U	3.58899	0.00483099	0.0427834	3.33443	gpsB	hypothetical protein	ORF	T	260	TERM_1668
1747475	+	5	S	6.67724	0.00117632	0.0421667	24.4989	tsf	elongation factor Ts	ORF	T	3744	TERM_2128
1747474	+	3	S	4.28356	0.00104537	0.118771	3.24999	tsf	elongation factor Ts	ORF	T	3743	TERM_2128
1747596	+	3	U	5.59603	0.00265048	0.0696615	9.16048	tsf	elongation factor Ts	ORF	T	3865	TERM_2128
1365841	−	5	U	4.42359	0.00339062	0.0395257	3.3498	gpsB	hypothetical protein	ORF	C	284	TERM_1668
378719	+	5	U	3.03591	0.00462229	0.0388889	4.44792	rplK <-> rplA	"50S ribosomal protein L11" <-> "50S ribosomal protein L1"	UTR	G	1058	TERM_466
1747690	+	3	U	5.4447	0.00265048	0.0402124	4.67805	tsf	elongation factor Ts	ORF	C	3959	TERM_2128
1053640	−	5	U	2.88805	0.00596846	0.0360874	5.0786	glmS	glucosamine--fructose-6-phosphate aminotransferase	ORF	G	1943	TERM_1293
1341253	+	5	U	3.9542	0.0116537	0.0340909	7.69602	cysM	O-acetylserine lyase	ORF	T	861	TERM_1640
1519103	−	5	U	4.04248	0.00908257	0.0330626	16.7876	ssb	single-stranded DNA-binding protein	ORF	T	3266	TERM_1843
1748450	+	3	S	4.70614	0.000149841	0.334205	3.52157	tsf <-> pepO	"elongation factor Ts" <-> "endopeptidase O"	UTR	T	4	TERM_2132
1774730	+	3	U	3.44883	0.00522187	0.0419861	3.57582	int4 <-> Spy_sRNA1774740	"integrase"	UTR	T	924	TERM_2184
1774768	+	3	S	3.2628	0.0022003	0.298663	3.16085	Spy_sRNA1774740		UTR	T	4	TERM_2186
577834	+	5	U	3.0975	0.0361163	0.0306296	4.04311	SPy_0721	flavodoxin	ORF	C	1116	TERM_735
1747337	+	5	S	4.54007	0.0024729	0.0301472	4.21458	rpsB <-> tsf	"30S ribosomal protein S2" <-> "elongation factor Ts"	UTR	T	3606	TERM_2128
1824525	−	3	U	3.06086	0.0233502	0.0308219	3.7911	SPy_2191 <-> sdhA	"hypothetical protein" <-> "L-serine dehydratase subunit alpha"	UTR	T	4	TERM_2264
1404830	−	5	S	4.12235	0.000597033	0.0266481	5.88794	Spy_sRNA1404921	glyQ leader	UTR	T	759	TERM_1712
1747787	+	5	U	6.2755	0.00145568	0.022619	14.0012	tsf	elongation factor Ts	ORF	T	4056	TERM_2128
