# Supplementary material for: An RNA-seq based comparative approach reveals the transcriptome-wide interplay between 3′-to-5′ exoRNases and RNase Y
Source: Nat Commun. 2020 Mar 27;11:1587. doi: 10.1038/s41467-020-15387-6 (PMC7101322; doi:10.1038/s41467-020-15387-6)
Supplement: Supplementary file 6 — Supplementary Data 2 [file 41467_2020_15387_MOESM6_ESM.xlsx]

## Sheet: YhaM
3′ rny_end	YhaM trimming stop position	Strand	Gene ID	Description	Location
18901	18901	+	SPy_t01 <-> SPy_r02	23S rRNA	UTR
24902	24902	+	SPy_t11 <-> SPy_r04	23S rRNA	UTR
73158	73156	+	Spy_sRNA73113 <-> rplO	50S ribosomal protein L15	UTR
81120	81120	+	SPy_t22 <-> SPy_r06	tRNA-Ala (TGC) <-> 23S RNA	UTR
116813	116812	+	Spy_sRNA116781 or cpa	Collagen binding protein	ORF
266186	266186	+	SPy_t35 <-> SPy_r08	tRNA-Ala (TGC) <-> 23S rRNA	UTR
278847	278847	+	SPy_0316	Hypothetical protein	ORF
292690	292690	+	covS	Sensory transduction histidine kinase	ORF
302525	302522	+	murC	UDP-N-acetylmuramate--L-alanine ligase	ORF
411744	411741	−	SPy_0512	NAD(P)H-dependent quinone reductase	ORF
477545	477545	−	SPy_0593 (antisense)	Hypothetical protein	UTR
744602	744602	+	Spy_sRNA744487 <-> pyrF	Orotidine 5'-phosphate decarboxylase	UTR
826106	826106	+	Spy_sRNA825970		UTR
861256	861256	+	Spy_sRNA860730 <-> lepA	GTP-binding protein LepA	UTR
1026696	1026697	−	pstC2	Phosphate ABC transporter permease	ORF
1137997	1137997	−	gapN	NADP-dependent glyceraldehyde-3-phosphate dehydrogenase	ORF
1152853	1152857	−	Spy_sRNA1153040		UTR
1276420	1276418	−	SPy_1551	Hypothetical protein	ORF
1334347	1334347	−	SPy_t50 <-> SPy_r09	tRNA-Ala (TGC)<-> 23S rRNA	UTR
1432259	1432259	−	ecsB	ABC transporter permease	ORF
1454165	1454169	−	fabH	3-oxoacyl-ACP synthase	ORF
1559098	1559098	−	glnA	Glutamine synthetase	ORF
1581281	1581281	−	SPy_t55 <-> SPy_r11	tRNA-Ala (TGC) <-> 23S rRNA	UTR
1633958	1633958	−	proS	Prolyl-tRNA synthetase	ORF
1761325	1761325	−	nrdD	Anaerobic ribonucleoside triphosphate reductase	ORF
1762451	1762455	−	nrdD	Anaerobic ribonucleoside triphosphate reductase	ORF
1763385	1763385	−	SPy_2111	Hypothetical protein	ORF

## Sheet: PNPase
3′ rny_end	PNPase trimming stop position	Strand	Gene ID	Description	Location
31491	31491	+	cdhA	Hypothetical protein	ORF
31549	31553	+	cdhA	Hypothetical protein	ORF
71242	71241	+	rpsH <-> rplF	30S ribosomal protein S8 <-> 50S ribosomal protein L6	UTR
73158	73156	+	Spy_sRNA73113 <-> rplO	50S ribosomal protein L15	UTR
111312	111312	+	ytpR		ORF
116813	116812	+	Spy_sRNA116781 or cpa	Collagen binding protein	ORF
117634	117634	+	cpa	Collagen binding protein	ORF
120819	120818	+	SPy_0129	Hypothetical protein	ORF
185345	185344	+	tgt	Queuine tRNA-ribosyltransferase	ORF
278847	278847	+	SPy_0316	Hypothetical protein	ORF
287540	287540	−	ntpJ	V-type Na -ATPase subunit J	ORF
377298	377298	+	ftsK	Hypothetical protein	ORF
409537	409537	−	SPy_0508	Hypothetical protein	ORF
477545	477545	−	SPy_0593 (antisense)	Hypothetical protein	UTR
502476	502476	+	pacL	Calcium-transporting ATPase	ORF
583794	583794	+	gyrB <-> ezrA	DNA gyrase subunit B <-> septation ring formation regulator EzrA	UTR
615125	615125	+	atpB	ATP synthase F0F1 subunit A	ORF
661502	661502	+	Spy_sRNA661400		UTR
666036	666036	+	rlmI	Hypothetical protein	ORF
706040	706040	+	fruB	Fructose-1-phosphate kinase	ORF
758666	758666	+	SPy_t40 <-> rpsA	tRNA-Gln (TTG) <-> 30S ribosomal protein S1	UTR
836743	836743	+	acoB <-> acoC	Acetoin dehydrogenase (TPP-dependent) subunit beta <-> branched-chain alpha-keto acid dehydrogenase E2 subunit	UTR
849120	849120	+	glmM	Phosphoglucosamine mutase	ORF
861256	861256	+	Spy_sRNA860730 <-> lepA	CRISPR RNA (crRNA) <-> GTP-binding protein LepA	UTR
902708	902711	+	potB	Spermidine / putrescine ABC transporter permease	ORF
947611	947611	+	gyrA	DNA gyrase subunit A	ORF
1014156	1014153	−	bmpA	Lipoprotein	ORF
1023862	1023862	−	pstB	Phosphate transporter ATP-binding protein	ORF
1057045	1057045	−	pyk	Pyruvate kinase	ORF
1105854	1105854	−	obgE	GTPase ObgE	ORF
1124061	1124061	−	murZ	UDP-N-acetylglucosamine 1-carboxyvinyltransferase	ORF
1152119	1152119	−	alaS	Alanyl-tRNA synthetase	ORF
1154281	1154280	−	SPy_1391	O-methyltransferase	ORF
1225917	1225916	−	SPy_1494	Hypothetical protein	ORF
1366859	1366859	+	recU	Holliday junction-specific endonuclease	ORF
1401103	1401100	−	glyS <-> SPy_1687	Glycyl-tRNA synthetase subunit beta <-> hypothetical protein	UTR
1404844	1404844	−	Spy_sRNA1404921	glyQ leader	UTR
1441617	1441618	+	manM	PTS system mannose-specific transporter subunit IIC	ORF
1454165	1454165	−	fabH	3-oxoacyl-ACP synthase	ORF
1465711	1465711	−	gatA	Aspartyl/glutamyl-tRNA amidotransferase subunit A	ORF
1518451	1518451	+	SPy_1828	Hypothetical protein	ORF
1536397	1536397	−	SPy_1851	C3-degrading proteinase	ORF
1556174	1556174	+	rnjA	Zn-dependent hydrolase	ORF
1558401	1558401	−	glnA	Glutamine synthetase	ORF
1811851	1811851	−	Spy_sRNA1811977 <-> rpsD	30S ribosomal protein S4	UTR
1840324	1840322	−	guaB	Inosine 5'-monophosphate dehydrogenase	ORF

## Sheet: RNase R
3′ rny_end	RNase R trimming stop position	Strand	Gene ID	Description	Location
1152853	1152853	−	Spy_sRNA1153040		UTR
