# Supplementary material for: An RNA-seq based comparative approach reveals the transcriptome-wide interplay between 3′-to-5′ exoRNases and RNase Y
Source: Nat Commun. 2020 Mar 27;11:1587. doi: 10.1038/s41467-020-15387-6 (PMC7101322; doi:10.1038/s41467-020-15387-6)
Supplement: Supplementary file 7 — Supplementary Data 3 [file 41467_2020_15387_MOESM7_ESM.xlsx]

## Sheet: PNPase
3′ rny_end	PNPase trimming start site	Strand	Processivity	Name	Description	Location	nt	nt + 1	nt + 2	nt + 3
31549	31714	+	165	cdhA	hypothetical protein	ORF	A	G	G	T
71242	71295	+	53	rpsH <-> rplF	"30S ribosomal protein S8" <-> "50S ribosomal protein L6"	UTR	G	T	G	A
73158	73278	+	120	rplO	50S ribosomal protein L15	ORF	G	A	A	T
116813	116859	+	46	Spy_sRNA116781 or cpa		ORF	T	C	A	A
117634	117788	+	154	cpa		ORF	T	G	G	A
120819	121011	+	192	SPy_0129	hypothetical protein	ORF	C	G	T	A
278847	278883	+	36	SPy_0316	hypothetical protein	ORF	G	G	A	T
409537	409513	−	24	SPy_0508	hypothetical protein	ORF	T	C	G	A
417307	417329	+	22	Spy_sRNA416968 <-> thrS	"threonyl-tRNA synthetase"	UTR	T	G	A	C
477545	477426	−	119	SPy_0593 <-> SPy_0591	"hypothetical protein" <-> "protease"	UTR	T	C	G	A
615125	615216	+	91	atpB	ATP synthase F0F1 subunit A	ORF	T	G	C	T
661502	661554	+	52	infC	translation initiation factor IF-3	ORF	G	G	A	T
758666	758684	+	18	rpsA	30S ribosomal protein S1	ORF	T	T	G	A
1014156	1014144	−	12	bmpA	lipoprotein	ORF	G	A	T	T
1023862	1023727	−	135	phoU	phosphate uptake regulatory protein	ORF	G	A	A	A
1401103	1401097	−	6	SPy_1687	hypothetical protein	ORF	G	G	A	T
1404844	1404774	−	70	Spy_sRNA1404921		UTR	T	G	A	A
1441617	1441793	+	176	manN	PTS system mannose-specific transporter subunit IID	ORF	G	A	A	C
1811851	1811826	−	25	Spy_sRNA1811977 <-> rpsD	"30S ribosomal protein S4"	UTR	G	T	A	A

## Sheet: YhaM
3′ rny_end	YhaM trimming start site	Strand	Processivity	Name	Description	Location	nt
278847	278849	+	2	SPy_0316	hypothetical protein	ORF	A
292690	292696	+	6	covS	sensory transduction histidine kinase	ORF	G
302525	302528	+	3	murC	UDP-N-acetylmuramate--L-alanine ligase	ORF	G
1762451	1762450	−	1	nrdD	anaerobic ribonucleoside triphosphate reductase	ORF	G
411744	411734	−	10	SPy_0512	NAD(P)H-dependent quinone reductase	ORF	G
