# Supplementary material for: An RNA-seq based comparative approach reveals the transcriptome-wide interplay between 3′-to-5′ exoRNases and RNase Y
Source: Nat Commun. 2020 Mar 27;11:1587. doi: 10.1038/s41467-020-15387-6 (PMC7101322; doi:10.1038/s41467-020-15387-6)
Supplement: Supplementary file 8 — Supplementary Data 4 [file 41467_2020_15387_MOESM8_ESM.xlsx]

## Sheet: YhaM
3′ rny_end	YhaM trimming start position	Strand	Distance	Gene ID	Description	nt
1455126	1455125	−	1	phaB	enoyl-CoA hydratase	A
1405169	1405167	−	2	SPy_1691	hypothetical protein	A

## Sheet: PNPase
3′ rny_end	PNPase trimming start position	Strand	Distance	Gene ID	Description	nt
115872	115872	−	0	rofA	regulatory protein	G
482849	482849	−	0	Spy_sRNA482963		G
585163	585163	+	0	ezrA	septation ring formation regulator EzrA	G
639502	639506	+	4	rpsU	30S ribosomal protein S21	G
1696694	1696695	+	1	Spy_sRNA1696464 <-> Spy_sRNA1696905		G
1851196	1851196	+	0	htrA	serine protease	G
