# Supplementary material for: An RNA-seq based comparative approach reveals the transcriptome-wide interplay between 3′-to-5′ exoRNases and RNase Y
Source: Nat Commun. 2020 Mar 27;11:1587. doi: 10.1038/s41467-020-15387-6 (PMC7101322; doi:10.1038/s41467-020-15387-6)
Supplement: Supplementary file 9 — Supplementary Data 5 [file 41467_2020_15387_MOESM9_ESM.xlsx]

## Sheet: PNPase
PNPase trimming start site	5′ rny_end	Strand	Distance (nt)	Gene ID	Description	Sequence
14743	14744	+	1	ftsH	cell division protein	agttgatttagaaactgatgataatgaagctcatgcgttatcttatgacGaaattaaaaataaaatgacagaatctgaatctgcagaatgatataaaaaa
662727	662728	+	1	rplT <-> ltaS	"50S ribosomal protein L20" <-> "hypothetical protein"	tcacagctcttgctgatgcagccaaagcaaaacttggcaaataagaaacGctatacctaaaaaataactttctattacctatagaaagttataaagaaac
1625569	1625568	−	1	rpsO	30S ribosomal protein S15	gcagttcttacttgggaaatcaaccacttgaacagccacatcaaacaacAcaaaaaagaccacgctacttaccgtggattgatgaaaaaaattggtcacc
1844912	1844913	+	1	SPy_2210	ABC transporter ATP-binding protein	tgttatttcaaaaaatggtgttatcgaccgtatagatgaaacttatgacGaattccttgacaatccagaagtccaagcccgagttgctgaactttggaaa
897127	897129	+	2	folC.1	folyl-polyglutamate synthetase	ttactttgatcatgttcctctattttggtgacatgcatcctgtagatatTgctattattgaagcaggccttggcggtctttatgattcgaccaatgtttt
1057926	1057924	−	2	pfkA <-> pyk	"6-phosphofructokinase" <-> "pyruvate kinase"	gactttgcagctttgaaccgttcattgtcacaataagtttagttaaaatTgttaaatcgtcaattattgacaaaaaaataagggagtttcagagtaaaat
1353159	1353157	−	2	rpoZ	DNA-directed RNA polymerase subunit omega	cagaacgcttggccaaagaggaagaggaacgtaaaatcaaagaacaaatTgccaaagaaaaagaagaagaaggagaaaaaatctaaggtttcagaaatct
1400287	1400285	−	2	SPy_1686 <-> Spy_sRNA1400292	"hypothetical protein"	caatcaatgactaatcaaggactgtaatgaataagacagccttaactctTgtgtccaattgtctttgcctcttaggcgcggctgtttgataccgtgttgc
1518316	1518318	+	2	SPy_1828	hypothetical protein	tggttttggtggaggagcatccatgtacgctacttattactttatttacCgtcatctcggaaaagataagagccttcgtccaagttggttcaaaatcatc
1530953	1530955	+	2	SPy_1845	hypothetical protein	atatgatttcttatgaaaaagtgcgtcaggcactcaaaacgtctactatTgccattattattctaaacgggcttggagttgtactgtcattaatgggatt
1764036	1764034	−	2	SPy_2111	hypothetical protein	ataaatgctatctgcttttctttagcattattatcagttctttaacaatTgcagtaccttttttaacagatgcagccaatggtcttcagtcccaaaactt
73051	73054	+	3	rpmD	50S ribosomal protein L30	ggtatggtgacagctatttctcacttggttaccgttgaagatgttaaatAagttataactgtgaaatctctgatttcataattaaaaacgagcacaaaac
1014756	1014753	−	3	cdd <-> bmpA	"cytidine deaminase" <-> "lipoprotein"	gatttactcctctattcttttacagatttaatataatctgctttaatttCtgttatctagccgtcttggctttatatttactttcagcaacttatttgct
1455287	1455284	−	3	phaB	enoyl-CoA hydratase	gctttagctgttgacttttgtatcgctagtactcaaacaaaatttatccAagcttttgtaaatgttggactagcaccggatgccggtggtttatttctat
1387147	1387143	−	4	SPy_1673	ABC transporter permease	agtattctattgagttgtctaatactaatggttttaggtcttgcgcaatTatggattcaaaaaaccttctggaaaagcttagagaggctttaacgaagag
1430381	1430377	−	4	trmB <-> SPy_t51	"tRNA (guanine-N(7)-)-methyltransferase" <-> "tRNA-Ser (GGA)"	taataaaggtcaagtcatttaccgagttgaggcaaatttctagtagtatTttgtttcaaaatatgataacataaaggagttgatacagtattaacttctt
848998	849003	+	5	glmM	phosphoglucosamine mutase	gagaaatgttggagtcagccttgattgctggtctactatctgttggtatTgaagtttataaacttggcgttttagcgacacctggtgtctcttatttagt
1404774	1404769	−	5	Spy_sRNA1404921		gtgtgattaagtatatttgtcaatattgcccaaaaagatactatataaaTgaagtaataaattagggtggaaccgcgttttgacgcccctaggtcttatg
71134	71140	+	6	rpsH	30S ribosomal protein S8	tgacaaagaagctcgccaaaagaatgttggtggagaagtgatcgcttacGtttggtaatttaagatactaagagcgtcgtggacaaagtgaaaataggaa
1764640	1764633	−	7	SPy_2112	hypothetical protein	gggatttacaaccgattcctgaggattcagatgctgaatgggatatgatTgaagaggtatttaatagttttctagatgagaactaaattgttagtgacac
78450	78458	+	8	rplQ	50S ribosomal protein L17	ttcttaaaacagaaccacgccgtggagatgctgctccaatggcaattatTgaattagtttaatttttatcaattttgttgagtgttatgatgatggagta
1761446	1761437	−	9	nrdD	anaerobic ribonucleoside triphosphate reductase	tttcacggttaaacgtggcttgaatttagaaccagattcaccaaactatGatattaagactttggctttagaatgtgcgactaagcggatgtacccggat
287652	287642	−	10	ntpJ	V-type Na -ATPase subunit J	ttttaaaaaatacttttttgaaagacctcattgttatggggcaacttttCgtaaattatccaatcagtctcgtctagtactacaaaccacagctgttatt
