# Supplementary material for: An RNA-seq based comparative approach reveals the transcriptome-wide interplay between 3′-to-5′ exoRNases and RNase Y
Source: Nat Commun. 2020 Mar 27;11:1587. doi: 10.1038/s41467-020-15387-6 (PMC7101322; doi:10.1038/s41467-020-15387-6)
Supplement: Supplementary file 10 — Supplementary Data 6 [file 41467_2020_15387_MOESM10_ESM.xlsx]

## Sheet: Fragment 5′ and 3′ rny_end
5′ rny_end	nt upstream of the 5′ end	3′ rny_end	nt at 3′ end	Distance	Strand	Location	PNPase trimming stop position	YhaM trimming stop position	PNPase trimming start position	YhaM trimming start position	Gene ID	Description
31422	G	31491	A	69	+	ORF	31491				cdhA	hypothetical protein
71149	G	71242	C	93	+	UTR	71241		71295		rpsH <-> rplF	"30S ribosomal protein S8" <-> "50S ribosomal protein L6"
111220	G	111312	T	92	+	ORF	111312				ytpR
117541	G	117634	C	93	+	ORF	117634				cpa
120684	G	120819	T	135	+	ORF	120818				SPy_0129	hypothetical protein
287634	G	287540	A	94	−	ORF	287540				ntpJ	V-type Na -ATPase subunit J
409647	G	409537	T	110	−	ORF	409537		409513		SPy_0508	hypothetical protein
614992	G	615125	T	133	+	ORF	615125		615216		atpB	ATP synthase F0F1 subunit A
665855	G	666036	T	181	+	ORF	666036				rlmI	hypothetical protein
705947	G	706040	A	93	+	ORF	706040				fruB	fructose-1-phosphate kinase
849024	G	849120	A	96	+	ORF	849120				glmM	phosphoglucosamine mutase
947461	G	947611	C	150	+	ORF	947611				gyrA	DNA gyrase subunit A
1023988	G	1023862	T	126	−	ORF	1023862				pstB	phosphate transporter ATP-binding protein
1152301	G	1152119	A	182	−	ORF	1152119				alaS	alanyl-tRNA synthetase
1366777	G	1366859	C	82	+	ORF	1366859				recU	Holliday junction-specific endonuclease
1401255	G	1401103	T	152	−	ORF	1401100		1401097		glyS	glycyl-tRNA synthetase subunit beta
1518318	G	1518451	C	133	+	ORF	1518451				SPy_1828	hypothetical protein
1558584	G	1558401	G	183	−	ORF	1558401				glnA	glutamine synthetase
1840448	G	1840324	A	124	−	ORF	1840322				guaB	inosine 5'-monophosphate dehydrogenase
73054	G	73158	A	104	+	UTR	73156	73156	73278	73158	rpmD <-> Spy_sRNA73113	"50S ribosomal protein L30"
278753	C	278847	T	94	+	ORF	278847	278847	278883	278849	SPy_0316	hypothetical protein
1454339	G	1454165	T	174	−	ORF	1454165	1454169			fabH	3-oxoacyl-ACP synthase
302413	T	302525	C	112	+	ORF		302522		302528	murC	UDP-N-acetylmuramate--L-alanine ligase
744449	G	744602	T	153	+	UTR		744602			SPy_0899 <-> Spy_sRNA744487	"hypothetical protein"
1152937	G	1152853	T	84	−	UTR		1152857		1152854	Spy_sRNA1153040
1276533	G	1276420	T	113	−	ORF		1276418			SPy_1551	hypothetical protein
1634045	A	1633958	T	87	−	ORF		1633958			proS	prolyl-tRNA synthetase
1761437	G	1761325	T	112	−	ORF		1761325			nrdD	anaerobic ribonucleoside triphosphate reductase
1762537	G	1762451	A	86	−	UTR		1762455		1762450	SPy_2111 <-> nrdD	"hypothetical protein" <-> "anaerobic ribonucleoside triphosphate reductase"
1763486	G	1763385	T	101	−	ORF		1763385			SPy_2111	hypothetical protein
292611	G	292690	C	79	+	ORF		292690		292696 (G)	covS	sensory transduction histidine kinase
88476	G	88538	T	62	+	ORF					adcB	ABC transporter permease
1698455	C	1698393	C	62	−	ORF					SPy_2038
69330	A	69496	G	166	+	ORF					rplN	50S ribosomal protein L14
115985	G	115872	G	113	−	ORF					rofA	regulatory protein
146735	A	146883	T	148	+	ORF					purA	adenylosuccinate synthetase
275237	G	275363	A	126	+	ORF					SPy_0309	hypothetical protein
285038	G	285126	A	88	+	ORF					sstT	serine/threonine transporter SstT
318951	G	319029	A	78	+	ORF					trmL	23S rRNA methyltransferase
323093	G	323184	G	91	+	ORF					hlyX	hemolysin
381172	G	381252	A	80	+	UTR					frr <-> SPy_0464	"ribosome recycling factor" <-> "hypothetical protein"
473749	G	473838	C	89	+	ORF					SPy_0587	hypothetical protein
713911	G	714002	T	91	+	UTR					SPy_0865 <-> Spy_sRNA713953	"hypothetical protein"
1053328	A	1053257	C	71	−	ORF					phnA	hypothetical protein
1152840	G	1152709	G	131	−	UTR					Spy_sRNA1153040
1329406	G	1329559	T	153	+	UTR					SPy_1608 <-> Spy_sRNA1329429	"hypothetical protein"
1453867	G	1453782	T	85	−	ORF					fabH	3-oxoacyl-ACP synthase
1455284	G	1455126	G	158	−	ORF					phaB	enoyl-CoA hydratase
1517566	G	1517716	C	150	+	ORF					corA	divalent cation transport protein
1535306	G	1535220	T	86	−	ORF					SPy_1850	esterase
1611380	G	1611297	G	83	−	ORF					SPy_1936	hypothetical protein
1764034	G	1763860	T	174	−	ORF					SPy_2111	hypothetical protein
