# Supplementary material for: An RNA-seq based comparative approach reveals the transcriptome-wide interplay between 3′-to-5′ exoRNases and RNase Y
Source: Nat Commun. 2020 Mar 27;11:1587. doi: 10.1038/s41467-020-15387-6 (PMC7101322; doi:10.1038/s41467-020-15387-6)
Supplement: Supplementary file 11 — Supplementary Data 7 [file 41467_2020_15387_MOESM11_ESM.xlsx]

## Sheet: Genes
Gene ID	Gene name	Log 2 FC	FDR	WT 5′ end	WT 3′ end
SPy_0033	purE	-1.25915	0.0279619
Spy_sRNA112285		-1.60117	0.00403034	X
SPy_0167	slo	-1.4368	0.0341183
SPy_0183	opuAA	1.19617	0.0132488
SPy_0212	speG	1.29913	0.0153939
SPy_0374	ribU	1.71167	0.0279619	X
SPy_0384	fhuB.1	-1.36267	0.0102142
SPy_0405		1.08186	0.0255451
Spy_sRNA350644		-2.02491	0.00348772
SPy_0460	rplK	1.27789	0.0196731
SPy_0461	rplA	1.41472	0.00931568
Spy_sRNA480642		-2.1499	0.00149371	X
SPy_0636	idnO	-2.28258	0.00214201
SPy_0658		2.56868	0.00151557
SPy_0659		3.36834	0.00523918
SPy_0660		2.9843	0.0424903
SPy_0661		3.4347	0.00757436
SPy_0663		3.29615	0.000398968
SPy_0664		2.61589	0.000446885
SPy_0665		3.03308	0.00231041
SPy_0666		2.91048	0.000557342
SPy_0667		2.54685	0.000557342
SPy_0669		2.64179	0.000398968
SPy_0670		2.55359	0.00214201
SPy_0671		2.484	0.000544687
SPy_0672		2.59599	0.0123597
SPy_0673		2.79086	0.00338866
SPy_0676		2.07703	0.00380808
SPy_0679		1.73634	0.0116606
SPy_0681		1.79439	0.0125655
SPy_0686		1.77607	0.00828857
SPy_0688		1.55939	0.00931568
SPy_0689		1.50681	0.0304005
SPy_0693		1.71795	0.0403509
SPy_0697		1.71679	0.0048568
SPy_0698		2.12097	0.00348772
SPy_0701	hylP1	1.92963	0.00523918
SPy_0702		1.95551	0.00338866
SPy_0705		2.03964	0.0201415
SPy_0707		2.20138	0.0145443
SPy_0710		1.7857	0.00348772
SPy_0723		-1.19214	0.0225741
Spy_sRNA579683	rplS leader	2.08044	0.00164954
SPy_0724	rplS	3.09752	0.000398968
SPy_0888	clpL	1.2162	0.0159773
SPy_1097	folE	1.2804	0.00737785
SPy_1098	folP	1.63691	0.00324504
SPy_1099	folQ	1.74868	0.00324504
SPy_1100	folK	1.75986	0.00788692
SPy_1270		-1.3439	0.0190442
Spy_sRNA1109453		-2.0604	0.0307273	X	X
SPy_1357	grab	1.39629	0.00859602
SPy_1470		2.08582	0.00539616
Spy_sRNA1260092		-1.87283	0.00348772
SPy_1539	asnA	-1.22195	0.0190442
SPy_1633	rny	-4.35922	0.000190854
SPy_1643	mapZ	1.60962	0.0048568
SPy_1644	ypsC	2.28956	0.000526528
SPy_1646	gpsB	2.58524	0.000557342
SPy_1823	comEB	-1.21281	0.0304005
SPy_1842	spi	1.10524	0.0304329
SPy_1871	rpsN2	1.95024	0.00338866
SPy_1894	pyrG	1.26609	0.0201636
SPy_2016	sic	-1.70344	0.0102142	X	X
SPy_2038		-3.76234	0.000190854
SPy_2039	speB	-3.56337	0.000526528	X	X
Spy_sRNA1699993		-4.01597	0.000398968
SPy_2040		-4.12338	0.000190854
SPy_2043	mf	-1.13283	0.020014	X
SPy_2070	groEL	1.9681	0.00275178
SPy_2072	groES	2.03574	0.00166047
SPy_2092	rpsB	3.43516	0.000503298
SPy_2093	tsf	3.08071	0.000501191
SPy_2126		1.93513	0.00828857
SPy_2127		2.01557	0.0159773
SPy_2128		2.85177	0.00737785
SPy_2173		-2.03755	0.000943868
SPy_2174		-1.21639	0.0304005
SPy_2188	mnmA	1.30258	0.00841829
SPy_2191		1.0768	0.020014

## Sheet: Terminators
Terminator ID	Log 2 FC	FDR	WT 5′ end	WT 3′ end
TERM_160	-2.69264	0.0136641
TERM_216	-1.10734	0.00754878
TERM_332	1.81884	2.93763e-06
TERM_374	3.92516	5.8705e-09
TERM_379	1.34797	0.00136302	X
TERM_416	-1.01272	0.0278174
TERM_470	1.64902	5.97186e-06
TERM_535	-1.68917	0.000174397
TERM_690	2.03956	0.000289329
TERM_695	1.6084	0.000206246
TERM_740	3.23187	6.55028e-18
TERM_764	-1.84221	2.00514e-06
TERM_900	1.22506	0.00135843		X
TERM_920	1.14017	0.00704034
TERM_1004	1.53621	0.00018389
TERM_1066	1.66039	5.77181e-06
TERM_1115	1.3355	0.0136641
TERM_1116	1.43933	0.000834117
TERM_1204	1.33698	0.00166616
TERM_1322	-1.4197	0.000862993
TERM_1347	1.49621	7.95519e-05
TERM_1371	-1.8726	0.000504849	X	X
TERM_1391	1.68345	3.1842e-05
TERM_1403	1.84169	1.49792e-05
TERM_1473	1.09436	0.00740925
TERM_1665	1.27466	0.00147683
TERM_1667	1.29895	0.00103242
TERM_1850	1.49311	0.000197104
TERM_2004	-1.35069	0.00327647
TERM_2035	-1.47671	0.000837963
TERM_2042	-1.55005	5.34332e-05	X
TERM_2075	-3.30716	9.34651e-19	X
TERM_2106	2.04349	1.05068e-08
TERM_2132	3.07762	2.10055e-16
TERM_2166	1.89379	0.00172483
TERM_2186	1.44248	0.00018389
TERM_2227	1.79153	0.00172483
TERM_2263	1.74108	0.000218969
