# Supplementary material for: An RNA-seq based comparative approach reveals the transcriptome-wide interplay between 3′-to-5′ exoRNases and RNase Y
Source: Nat Commun. 2020 Mar 27;11:1587. doi: 10.1038/s41467-020-15387-6 (PMC7101322; doi:10.1038/s41467-020-15387-6)
Supplement: Supplementary file 12 — Source Data [file 41467_2020_15387_MOESM12_ESM.xlsx]

## Sheet: Supplementary Fig. 4
Supplementary Fig. 4
OD620 nm measurements
Data 1
	min	WT	Δrny	ΔpnpAΔrny::erm	ΔyhaMΔrny::erm
	0	0.02	0.019	0.022	0.017
	40	0.03	0.023	0.031	0.024
	80	0.05	0.037	0.039	0.033
	120	0.084	0.054	0.058	0.051
	150	0.128	0.075	0.08	0.069
	180	0.202	0.106	0.111	0.099
	210	0.284	0.159	0.155	0.139
	230	0.33	0.204	0.182	0.19
	250	0.357	0.25	0.209	0.239
	270	0.383	0.292	0.24	0.283
	290	0.389	0.332	0.275	0.323
	310	0.404	0.362	0.302	0.348
	330	0.413	0.381	0.307	0.348
	350	0.411	0.381	0.335	0.357
	370	0.41	0.399	0.328	0.354
	390	0.409	0.39	0.333	0.363
	420	0.398	0.403	0.346	0.375
	450	0.397	0.405	0.346	0.379
Data 2
	min	WT	Δrny	ΔpnpAΔrny::erm	ΔyhaMΔrny::erm
	0	0.024	0.019	0.019	0.017
	40	0.033	0.025	0.027	0.024
	80	0.063	0.042	0.039	0.04
	120	0.112	0.07	0.058	0.058
	150	0.183	0.091	0.076	0.081
	180	0.269	0.139	0.105	0.118
	210	0.331	0.207	0.15	0.164
	230	0.374	0.266	0.185	0.215
	250	0.389	0.324	0.222	0.276
	270	0.406	0.346	0.256	0.319
	290	0.421	0.378	0.283	0.349
	310	0.42	0.394	0.319	0.369
	330	0.43	0.401	0.334	0.369
	350	0.434	0.417	0.348	0.375
	370	0.427	0.428	0.355	0.379
	390	0.439	0.421	0.36	0.399
	420	0.427	0.429	0.358	0.403
	450	0.428	0.438	0.361	0.413
Data 3
	min	WT	Δrny	ΔpnpAΔrny::erm	ΔyhaMΔrny::erm
	0	0.024	0.018	0.018	0.016
	40	0.033	0.026	0.028	0.023
	80	0.059	0.039	0.04	0.039
	120	0.107	0.061	0.057	0.059
	150	0.171	0.087	0.079	0.082
	180	0.242	0.126	0.108	0.119
	210	0.325	0.193	0.153	0.172
	230	0.359	0.236	0.189	0.225
	250	0.382	0.292	0.212	0.281
	270	0.401	0.319	0.252	0.321
	290	0.42	0.362	0.282	0.347
	310	0.425	0.392	0.31	0.365
	330	0.436	0.398	0.335	0.372
	350	0.433	0.414	0.349	0.372
	370	0.434	0.405	0.358	0.381
	390	0.436	0.423	0.368	0.4
	420	0.437	0.43	0.366	0.408
	450	0.433	0.429	0.376	0.413

## Sheet: Fig. 6 and Supplementary Fig. 5
Uncropped gels for Figure 6c and Supplementary Figure 5c, d and e
Figure 6c - Supplementary Figure 5c
Fragment in murC_OLEC10384
					5S rRNA loading control
Figure 6c - Supplementary Figure 5d
Fragment in SPy_1551_OLEC10384
					5S rRNA loading control
Contrasted blot
Figure 6c - Supplementary Figure 5e
Fragment in SPy_0316_OLEC10501
					5S rRNA loading control
Contrasted blot

## Sheet: Fig.7 and Supplementary Fig.6
Uncropped gels for Figure 7c and Supplementary Figure 6
Figure 7c - Supplementary Figure 6a
Decay intermediate in pyrH_OLEC8749
			5S rRNA loading control
Contrasted blot
Figure 7c - Supplementary Figure 6b
Decay intermediate in SPy_2197 OLEC8754
			5S rRNA loading control
Contrasted blot

## Sheet: Fig.8 and Supplementary Fig.7
Uncropped gels for Figure 8b and Supplementary Figure 7
Supplementary Figure 7a
TPP riboswitch_OLEC8864
					5S rRNA loading control
Figure 8b and Supplementary Figure 7b
serS 5' UTR_OLEC8857
					5S rRNA loading control
Supplementary Figure 7c
SPy1570_SPy_1569_valS 5' UTR_OLEC8860
					5S rRNA loading control
Figure 8b and Supplementary Figure 7d
thrS 5' UTR_OLEC8856
					5S rRNA loading control
Supplementary Figure 7e
glyQ leader_OLEC8856
					5S rRNA loading control
					5S rRNA loading control

## Sheet: Fig.9
Uncropped gels for Figure 9
Figure 9c
bmpA_OLE4031 (primer extension)
Figure 9d
cdd_OLE5797 (Northern blot analyses)
						16S rRNA loading control
						16S rRNA loading control
Figure 9e
bmpA_OLE5799 (Northern blot analyses)
							16S rRNA loading control
sizes deduced from the replicate:

## Sheet: Supplementary Fig.8
Uncropped gels for Supplementary Figure 8
Supplementary Figure 8b
rpsB_OLE5805 (Northern blot analysis)
						16S rRNA loading control
rpsB_OLE5805 (Northern blot analysis)
						16S rRNA loading control
Supplementary Figure 8e
rpsB_OLE8344 (Northern blot analysis)
						5S rRNA loading control
